# Supplementary material for: Crystal structure of 4-({5-[(E)-(3,5-di­fluoro­phen­yl)diazen­yl]-2-hy­droxy­benzyl­idene}amino)-2,2,6,6-tetra­methyl­piperidin-1-ox­yl
Source: Acta Crystallogr E Crystallogr Commun. 2015 Jun 27;71(Pt 7):864–6. doi: 10.1107/S2056989015012049 (PMC4518987; doi:10.1107/S2056989015012049)
Supplement: Supplementary file 1 [file e-71-00864-sup1.cif]

##############################################################################
#                                                                            #
# This CIF contains the data in a paper accepted for publication in          #
# Acta Crystallographica Section E. It conforms to the requirements of       #
# Notes for Authors for Acta Crystallographica Section E, and has been       #
# peer reviewed under the auspices of the IUCr Commission on Journals.       #
#                                                                            #
# Full details of the Crystallographic Information File format               #
# are given in the paper "The Crystallographic Information File (CIF):       #
# a New Standard Archive File for Crystallography" by S. R. Hall, F. H.      #
# Allen and I. D. Brown [Acta Cryst. (1991), A47, 655-685].                  #
#                                                                            #
# The current version of the core CIF dictionary is obtainable from          #
# ftp://ftp.iucr.org/pub/cif_core.dic.                                       #
#                                                                            #
# Software is freely available for graphical display of the structure(s)     #
# in this CIF. For information consult the CIF software page                 #
# http://www.iucr.org/resources/cif/software.                                #
#                                                                            #
# This file may be used for bona fide research purposes within the           #
# scientific community so long as proper attribution is given to the journal # 
# article from which it was obtained.                                        #
#                                                                            #
##############################################################################
data_I
_audit_creation_method     SHELXL-97
_chemical_name_systematic
;\
4-({5-[(<i>E</i>)-(3,5-Difluorophenyl)diazenyl]-2-\
hydroxybenzylidene}amino)-2,2,6,6-tetramethylpiperidin-1-oxyl
;
_chemical_name_common     ?
_chemical_formula_moiety     'C22 H25 F2 N4 O2'
_chemical_formula_sum     'C22 H25 F2 N4 O2'
_chemical_formula_iupac     'C22 H25 F2 N4 O2'
_chemical_formula_weight     415.46
_chemical_melting_point     ?
_symmetry_cell_setting     monoclinic
_symmetry_space_group_name_H-M     'P 21/c'
_symmetry_space_group_name_Hall     '-P 2ybc'
loop_
    _symmetry_equiv_pos_as_xyz
    'x, y, z'
    '-x, y+1/2, -z+1/2'
    '-x, -y, -z'
    'x, -y-1/2, z-1/2'
_cell_length_a     13.5115(3)
_cell_length_b     23.1062(5)
_cell_length_c     13.8677(3)
_cell_angle_alpha     90.00
_cell_angle_beta     100.639(3)
_cell_angle_gamma     90.00
_cell_volume     4255.06(17)
_cell_formula_units_Z     8
_cell_measurement_reflns_used     9961
_cell_measurement_theta_min     2.99
_cell_measurement_theta_max     25.46
_cell_measurement_temperature     296(2)
_exptl_crystal_description     block
_exptl_crystal_colour     orange
_exptl_crystal_size_max     0.15
_exptl_crystal_size_mid     0.12
_exptl_crystal_size_min     0.07
_exptl_crystal_density_diffrn     1.297
_exptl_crystal_density_meas     ?
_exptl_crystal_density_method     'not measured'
_exptl_crystal_F_000     1752
_exptl_absorpt_coefficient_mu     0.097
_exptl_absorpt_correction_type     multi-scan
_exptl_absorpt_process_details
;
(<i>SADABS</i>; Bruker, 2012)
;
_exptl_absorpt_correction_T_min     0.5498
_exptl_absorpt_correction_T_max     0.7457
_exptl_special_details
;
;
_diffrn_ambient_temperature     296(2)
_diffrn_radiation_type     MoK\a
_diffrn_radiation_wavelength     0.71073
_diffrn_radiation_source     'fine-focus sealed tube'
_diffrn_radiation_monochromator     graphite
_diffrn_measurement_device_type     'Bruker SMART BREEZE CCD'
_diffrn_measurement_method     '\f and \w scans'
_diffrn_detector_area_resol_mean     ?
_diffrn_reflns_number     73169
_diffrn_reflns_av_R_equivalents     0.1005
_diffrn_reflns_av_sigmaI/netI     0.0766
_diffrn_reflns_theta_min     2.99
_diffrn_reflns_theta_max     28.37
_diffrn_reflns_theta_full     28.37
_diffrn_measured_fraction_theta_max     0.996
_diffrn_measured_fraction_theta_full     0.996
_diffrn_reflns_limit_h_min     -18
_diffrn_reflns_limit_h_max     15
_diffrn_reflns_limit_k_min     -30
_diffrn_reflns_limit_k_max     30
_diffrn_reflns_limit_l_min     -18
_diffrn_reflns_limit_l_max     18
_diffrn_standards_number     ?
_diffrn_standards_interval_count     ?
_diffrn_standards_interval_time     ?
_diffrn_standards_decay_%     ?
_refine_special_details
;
 Refinement of F^2^ against ALL reflections.  The weighted R-factor wR and
 goodness of fit S are based on F^2^, conventional R-factors R are based
 on F, with F set to zero for negative F^2^. The threshold expression of
 F^2^ > 2sigma(F^2^) is used only for calculating R-factors(gt) etc. and is
 not relevant to the choice of reflections for refinement.  R-factors based
 on F^2^ are statistically about twice as large as those based on F, and R-
 factors based on ALL data will be even larger.
;
_reflns_number_total     10597
_reflns_number_gt     5159
_reflns_threshold_expression     I>2\s(I)
_refine_ls_structure_factor_coef     Fsqd
_refine_ls_matrix_type     full
_refine_ls_R_factor_all     0.1737
_refine_ls_R_factor_gt     0.0733
_refine_ls_wR_factor_gt     0.1247
_refine_ls_wR_factor_ref     0.1631
_refine_ls_goodness_of_fit_ref     1.078
_refine_ls_restrained_S_all     1.078
_refine_ls_number_reflns     10597
_refine_ls_number_parameters     565
_refine_ls_number_restraints     0
_refine_ls_hydrogen_treatment     mixed
_refine_ls_weighting_scheme     calc
_refine_ls_weighting_details
         'calc w=1/[\s^2^(Fo^2^)+(0.0380P)^2^+2.7618P] where P=(Fo^2^+2Fc^2^)/3'
_atom_sites_solution_hydrogens     geom
_atom_sites_solution_primary     direct
_atom_sites_solution_secondary     difmap
_refine_ls_shift/su_max     0.000
_refine_ls_shift/su_mean     0.000
_refine_diff_density_max     0.238
_refine_diff_density_min     -0.256
_refine_ls_extinction_method     none
_refine_ls_extinction_coef     ?
loop_
    _atom_type_symbol
    _atom_type_description
    _atom_type_scat_dispersion_real
    _atom_type_scat_dispersion_imag
    _atom_type_scat_source
    'C' 'C' 0.0033 0.0016
                         'International Tables Vol C Tables 4.2.6.8 and 6.1.1.4'
    'H' 'H' 0.0000 0.0000
                         'International Tables Vol C Tables 4.2.6.8 and 6.1.1.4'
    'N' 'N' 0.0061 0.0033
                         'International Tables Vol C Tables 4.2.6.8 and 6.1.1.4'
    'O' 'O' 0.0106 0.0060
                         'International Tables Vol C Tables 4.2.6.8 and 6.1.1.4'
    'F' 'F' 0.0171 0.0103
                         'International Tables Vol C Tables 4.2.6.8 and 6.1.1.4'
_computing_data_collection
;
<i>APEX2</i> (Bruker, 2012)
;
_computing_cell_refinement
;
<i>SAINT</i> (Bruker, 2012)
;
_computing_data_reduction
;
<i>SAINT</i> (Bruker, 2012)
;
_computing_structure_solution
;
<i>SHELXS97</i> (Sheldrick, 2008)
;
_computing_structure_refinement
;
<i>SHELXL97</i> (Sheldrick, 2008)
;
_computing_molecular_graphics
;
<i>ORTEP-3 for Windows</i> (Farrugia, 2012)
;
_computing_publication_material
;
WinGX (Farrugia, 2012) and <i>PLATON</i> (Spek, 2009)
;
loop_
    _atom_site_type_symbol
    _atom_site_label
    _atom_site_fract_x
    _atom_site_fract_y
    _atom_site_fract_z
    _atom_site_U_iso_or_equiv
    _atom_site_adp_type
    _atom_site_calc_flag
    _atom_site_refinement_flags
    _atom_site_occupancy
    _atom_site_symmetry_multiplicity
    _atom_site_disorder_assembly
    _atom_site_disorder_group
    O O1 1.15807(13) 0.31895(8) 0.67257(16) 0.0571(6) Uani d . 1 1 . .
    H H1 1.182(3) 0.277(2) 0.689(3) 0.147(17) Uiso d . 1 1 . .
    O O2 1.33270(17) -0.00335(9) 0.6821(2) 0.1014(10) Uani d . 1 1 . .
    O O3 0.35009(14) 0.31846(10) 0.84490(19) 0.0700(7) Uani d . 1 1 . .
    H H3 0.330(3) 0.3547(17) 0.837(3) 0.110(15) Uiso d . 1 1 . .
    O O4 0.10773(14) 0.61906(8) 0.74731(15) 0.0621(6) Uani d . 1 1 . .
    N N1 0.69757(16) 0.36539(9) 0.60396(16) 0.0447(5) Uani d . 1 1 . .
    N N2 0.74088(15) 0.31783(9) 0.61875(16) 0.0436(5) Uani d . 1 1 . .
    N N3 1.14968(15) 0.20870(8) 0.70174(16) 0.0395(5) Uani d . 1 1 . .
    N N4 1.28781(16) 0.04498(9) 0.6852(2) 0.0555(7) Uani d . 1 1 . .
    N N5 0.81042(17) 0.26830(10) 0.88903(17) 0.0496(6) Uani d . 1 1 . .
    N N6 0.76620(16) 0.31481(9) 0.87086(16) 0.0458(6) Uani d . 1 1 . .
    N N7 0.36191(15) 0.43076(9) 0.81433(16) 0.0440(5) Uani d . 1 1 . .
    N N8 0.16577(15) 0.57475(9) 0.76354(16) 0.0413(5) Uani d . 1 1 . .
    F F1 0.38227(15) 0.26409(9) 0.5857(2) 0.1154(9) Uani d . 1 1 . .
    F F2 0.38710(13) 0.46381(8) 0.54690(17) 0.0887(6) Uani d . 1 1 . .
    F F3 1.12098(14) 0.37687(9) 0.91031(17) 0.0940(7) Uani d . 1 1 . .
    F F4 1.12618(13) 0.17533(8) 0.93352(14) 0.0785(6) Uani d . 1 1 . .
    C C1 0.58988(18) 0.36132(11) 0.59137(19) 0.0406(6) Uani d . 1 1 . .
    C C2 0.53935(19) 0.41297(12) 0.5745(2) 0.0476(7) Uani d . 1 1 . .
    H H2 0.5743 0.4474 0.5714 0.057 Uiso calc R 1 1 . .
    C C3 0.4371(2) 0.41268(13) 0.5624(2) 0.0542(8) Uani d . 1 1 . .
    C C4 0.3814(2) 0.36392(14) 0.5667(2) 0.0593(8) Uani d . 1 1 . .
    H H4 0.3115 0.3649 0.5589 0.071 Uiso calc R 1 1 . .
    C C5 0.4345(2) 0.31360(14) 0.5831(3) 0.0634(9) Uani d . 1 1 . .
    C C6 0.5379(2) 0.31004(12) 0.5959(2) 0.0552(8) Uani d . 1 1 . .
    H H6 0.5712 0.2748 0.6071 0.066 Uiso calc R 1 1 . .
    C C7 0.84776(17) 0.32118(10) 0.63156(18) 0.0370(6) Uani d . 1 1 . .
    C C8 0.90275(19) 0.37183(11) 0.6247(2) 0.0457(7) Uani d . 1 1 . .
    H H8 0.8691 0.4068 0.6109 0.055 Uiso calc R 1 1 . .
    C C9 1.00523(19) 0.37041(11) 0.6379(2) 0.0491(7) Uani d . 1 1 . .
    H H9 1.0406 0.4045 0.6329 0.059 Uiso calc R 1 1 . .
    C C10 1.05804(18) 0.31848(10) 0.65898(19) 0.0396(6) Uani d . 1 1 . .
    C C11 1.00326(17) 0.26725(10) 0.66530(17) 0.0326(5) Uani d . 1 1 . .
    C C12 0.89906(18) 0.26979(10) 0.65085(18) 0.0368(6) Uani d . 1 1 . .
    H H12 0.8629 0.2359 0.6543 0.044 Uiso calc R 1 1 . .
    C C13 1.05423(19) 0.21225(11) 0.68549(19) 0.0365(6) Uani d . 1 1 . .
    H H13 1.0106(17) 0.1798(10) 0.6857(17) 0.037(7) Uiso d . 1 1 . .
    C C14 1.20161(17) 0.15317(10) 0.72328(19) 0.0377(6) Uani d . 1 1 . .
    H H14 1.2333 0.1528 0.7928 0.045 Uiso calc R 1 1 . .
    C C15 1.28355(18) 0.15037(11) 0.6628(2) 0.0457(7) Uani d . 1 1 . .
    H H15A 1.3253 0.1846 0.6763 0.055 Uiso calc R 1 1 . .
    H H15B 1.2525 0.1514 0.5939 0.055 Uiso calc R 1 1 . .
    C C16 1.35082(18) 0.09733(11) 0.6807(2) 0.0444(7) Uani d . 1 1 . .
    C C17 1.19288(19) 0.04364(11) 0.7258(2) 0.0475(7) Uani d . 1 1 . .
    C C18 1.13575(18) 0.09998(10) 0.7027(2) 0.0416(6) Uani d . 1 1 . .
    H H18A 1.1040 0.1000 0.6340 0.050 Uiso calc R 1 1 . .
    H H18B 1.0828 0.1020 0.7412 0.050 Uiso calc R 1 1 . .
    C C19 1.4049(2) 0.08989(14) 0.5944(3) 0.0702(9) Uani d . 1 1 . .
    H H19A 1.3563 0.0836 0.5355 0.105 Uiso calc R 1 1 . .
    H H19B 1.4494 0.0572 0.6060 0.105 Uiso calc R 1 1 . .
    H H19C 1.4431 0.1241 0.5872 0.105 Uiso calc R 1 1 . .
    C C20 1.4281(2) 0.10201(14) 0.7758(2) 0.0651(9) Uani d . 1 1 . .
    H H20A 1.4610 0.0654 0.7901 0.098 Uiso calc R 1 1 . .
    H H20B 1.3947 0.1126 0.8285 0.098 Uiso calc R 1 1 . .
    H H20C 1.4772 0.1309 0.7684 0.098 Uiso calc R 1 1 . .
    C C21 1.2180(2) 0.03272(14) 0.8364(3) 0.0711(10) Uani d . 1 1 . .
    H H21A 1.2575 0.0643 0.8679 0.107 Uiso calc R 1 1 . .
    H H21B 1.2555 -0.0026 0.8489 0.107 Uiso calc R 1 1 . .
    H H21C 1.1568 0.0296 0.8618 0.107 Uiso calc R 1 1 . .
    C C22 1.1290(2) -0.00633(12) 0.6769(3) 0.0732(10) Uani d . 1 1 . .
    H H22A 1.1649 -0.0420 0.6919 0.110 Uiso calc R 1 1 . .
    H H22B 1.1151 -0.0006 0.6072 0.110 Uiso calc R 1 1 . .
    H H22C 1.0668 -0.0078 0.7009 0.110 Uiso calc R 1 1 . .
    C C23 0.91854(18) 0.27444(12) 0.89988(18) 0.0422(6) Uani d . 1 1 . .
    C C24 0.9677(2) 0.32733(12) 0.8995(2) 0.0493(7) Uani d . 1 1 . .
    H H24 0.9322 0.3620 0.8917 0.059 Uiso calc R 1 1 . .
    C C25 1.0708(2) 0.32625(13) 0.9110(2) 0.0552(8) Uani d . 1 1 . .
    C C26 1.1267(2) 0.27622(14) 0.9232(2) 0.0548(8) Uani d . 1 1 . .
    H H26 1.1966 0.2766 0.9310 0.066 Uiso calc R 1 1 . .
    C C27 1.0737(2) 0.22591(13) 0.9234(2) 0.0509(7) Uani d . 1 1 . .
    C C28 0.9715(2) 0.22356(12) 0.91185(19) 0.0464(7) Uani d . 1 1 . .
    H H28 0.9384 0.1883 0.9121 0.056 Uiso calc R 1 1 . .
    C C29 0.65870(18) 0.31143(11) 0.86313(19) 0.0410(6) Uani d . 1 1 . .
    C C30 0.60837(18) 0.36318(11) 0.84394(18) 0.0385(6) Uani d . 1 1 . .
    H H30 0.6449 0.3962 0.8348 0.046 Uiso calc R 1 1 . .
    C C31 0.50519(17) 0.36772(10) 0.83778(18) 0.0364(6) Uani d . 1 1 . .
    C C32 0.45009(19) 0.31767(11) 0.8503(2) 0.0479(7) Uani d . 1 1 . .
    C C33 0.5006(2) 0.26487(12) 0.8682(2) 0.0594(8) Uani d . 1 1 . .
    H H33 0.4645 0.2314 0.8757 0.071 Uiso calc R 1 1 . .
    C C34 0.6032(2) 0.26191(12) 0.8748(2) 0.0558(8) Uani d . 1 1 . .
    H H34 0.6360 0.2265 0.8871 0.067 Uiso calc R 1 1 . .
    C C35 0.45585(19) 0.42366(11) 0.81786(19) 0.0386(6) Uani d . 1 1 . .
    H H35 0.4994(18) 0.4552(11) 0.8064(17) 0.042(7) Uiso d . 1 1 . .
    C C36 0.32030(18) 0.48883(10) 0.79230(19) 0.0399(6) Uani d . 1 1 . .
    H H36 0.3724 0.5145 0.7756 0.048 Uiso calc R 1 1 . .
    C C37 0.23279(19) 0.48515(11) 0.7065(2) 0.0446(7) Uani d . 1 1 . .
    H H37A 0.1816 0.4599 0.7242 0.054 Uiso calc R 1 1 . .
    H H37B 0.2562 0.4679 0.6510 0.054 Uiso calc R 1 1 . .
    C C38 0.18551(18) 0.54383(11) 0.67565(19) 0.0403(6) Uani d . 1 1 . .
    C C39 0.23265(19) 0.57273(12) 0.8622(2) 0.0453(7) Uani d . 1 1 . .
    C C40 0.2808(2) 0.51305(12) 0.8792(2) 0.0498(7) Uani d . 1 1 . .
    H H40A 0.3361 0.5152 0.9347 0.060 Uiso calc R 1 1 . .
    H H40B 0.2314 0.4863 0.8963 0.060 Uiso calc R 1 1 . .
    C C41 0.2535(2) 0.58093(13) 0.6231(2) 0.0565(8) Uani d . 1 1 . .
    H H41A 0.2251 0.6189 0.6115 0.085 Uiso calc R 1 1 . .
    H H41B 0.2587 0.5633 0.5615 0.085 Uiso calc R 1 1 . .
    H H41C 0.3193 0.5838 0.6633 0.085 Uiso calc R 1 1 . .
    C C42 0.0843(2) 0.53434(13) 0.6073(2) 0.0603(8) Uani d . 1 1 . .
    H H42A 0.0554 0.5711 0.5855 0.090 Uiso calc R 1 1 . .
    H H42B 0.0396 0.5141 0.6420 0.090 Uiso calc R 1 1 . .
    H H42C 0.0943 0.5119 0.5517 0.090 Uiso calc R 1 1 . .
    C C43 0.1667(2) 0.58384(14) 0.9378(2) 0.0681(9) Uani d . 1 1 . .
    H H43A 0.1417 0.6228 0.9311 0.102 Uiso calc R 1 1 . .
    H H43B 0.2056 0.5785 1.0024 0.102 Uiso calc R 1 1 . .
    H H43C 0.1111 0.5573 0.9276 0.102 Uiso calc R 1 1 . .
    C C44 0.3117(2) 0.62071(13) 0.8681(2) 0.0645(9) Uani d . 1 1 . .
    H H44A 0.2788 0.6570 0.8503 0.097 Uiso calc R 1 1 . .
    H H44B 0.3566 0.6121 0.8239 0.097 Uiso calc R 1 1 . .
    H H44C 0.3492 0.6231 0.9339 0.097 Uiso calc R 1 1 . .
loop_
    _atom_site_aniso_label
    _atom_site_aniso_U_11
    _atom_site_aniso_U_22
    _atom_site_aniso_U_33
    _atom_site_aniso_U_12
    _atom_site_aniso_U_13
    _atom_site_aniso_U_23
    O1 0.0320(10) 0.0402(11) 0.0952(17) -0.0017(8) 0.0016(10) 0.0106(11)
    O2 0.0688(15) 0.0378(12) 0.210(3) 0.0163(11) 0.0583(18) -0.0083(15)
    O3 0.0347(11) 0.0505(14) 0.124(2) 0.0017(10) 0.0142(11) 0.0242(13)
    O4 0.0562(12) 0.0607(13) 0.0693(14) 0.0315(10) 0.0110(10) 0.0061(11)
    N1 0.0413(12) 0.0410(13) 0.0513(15) 0.0057(10) 0.0071(10) 0.0037(11)
    N2 0.0415(12) 0.0403(13) 0.0482(14) 0.0103(10) 0.0064(10) 0.0032(10)
    N3 0.0353(12) 0.0284(11) 0.0544(14) 0.0073(9) 0.0070(10) 0.0030(10)
    N4 0.0425(13) 0.0309(12) 0.096(2) 0.0084(10) 0.0204(13) -0.0069(12)
    N5 0.0479(13) 0.0463(14) 0.0537(15) 0.0086(11) 0.0073(11) 0.0015(11)
    N6 0.0426(13) 0.0445(14) 0.0483(14) 0.0113(11) 0.0031(10) -0.0030(11)
    N7 0.0337(12) 0.0378(12) 0.0587(15) 0.0054(9) 0.0040(10) 0.0087(10)
    N8 0.0340(11) 0.0410(12) 0.0489(14) 0.0107(10) 0.0079(10) 0.0039(10)
    F1 0.0722(14) 0.0731(14) 0.202(3) -0.0253(11) 0.0276(15) 0.0178(15)
    F2 0.0584(11) 0.0752(13) 0.1328(19) 0.0288(10) 0.0188(11) 0.0253(12)
    F3 0.0672(13) 0.0775(14) 0.1341(19) -0.0210(11) 0.0101(12) -0.0166(13)
    F4 0.0702(12) 0.0810(13) 0.0842(14) 0.0358(10) 0.0138(10) 0.0009(11)
    C1 0.0326(13) 0.0491(16) 0.0398(16) 0.0013(12) 0.0053(11) 0.0009(12)
    C2 0.0402(15) 0.0459(16) 0.0566(18) 0.0028(12) 0.0089(13) 0.0054(13)
    C3 0.0427(16) 0.060(2) 0.059(2) 0.0133(15) 0.0092(14) 0.0072(15)
    C4 0.0343(15) 0.073(2) 0.070(2) 0.0052(15) 0.0078(14) 0.0078(17)
    C5 0.0500(18) 0.060(2) 0.081(2) -0.0142(16) 0.0127(16) 0.0053(17)
    C6 0.0504(18) 0.0455(17) 0.069(2) 0.0062(14) 0.0094(15) 0.0054(15)
    C7 0.0332(13) 0.0385(14) 0.0379(15) 0.0063(11) 0.0034(11) 0.0007(11)
    C8 0.0448(15) 0.0291(14) 0.0585(18) 0.0106(12) -0.0026(13) 0.0034(12)
    C9 0.0420(16) 0.0272(14) 0.073(2) -0.0025(11) -0.0017(14) 0.0053(13)
    C10 0.0340(14) 0.0337(14) 0.0484(17) 0.0014(11) 0.0003(12) 0.0008(12)
    C11 0.0343(13) 0.0295(13) 0.0326(14) 0.0047(10) 0.0028(10) 0.0001(10)
    C12 0.0357(13) 0.0308(13) 0.0434(15) 0.0011(11) 0.0066(11) 0.0024(11)
    C13 0.0361(14) 0.0300(14) 0.0440(16) 0.0027(11) 0.0089(12) 0.0013(11)
    C14 0.0343(13) 0.0302(13) 0.0480(16) 0.0084(11) 0.0063(12) 0.0038(11)
    C15 0.0398(15) 0.0368(15) 0.0619(19) 0.0014(12) 0.0130(13) 0.0043(13)
    C16 0.0345(14) 0.0349(14) 0.0651(19) 0.0039(11) 0.0130(13) -0.0025(13)
    C17 0.0381(15) 0.0299(14) 0.076(2) 0.0043(11) 0.0143(14) 0.0031(13)
    C18 0.0325(13) 0.0316(13) 0.0618(18) 0.0054(11) 0.0113(12) 0.0047(12)
    C19 0.0532(19) 0.073(2) 0.091(3) 0.0033(16) 0.0298(18) -0.0120(19)
    C20 0.0453(17) 0.064(2) 0.082(2) 0.0101(15) 0.0013(16) -0.0037(17)
    C21 0.068(2) 0.058(2) 0.088(3) 0.0116(16) 0.0157(19) 0.0267(18)
    C22 0.061(2) 0.0371(17) 0.125(3) -0.0043(15) 0.025(2) -0.0098(18)
    C23 0.0338(14) 0.0590(18) 0.0333(15) 0.0040(13) 0.0044(11) -0.0050(13)
    C24 0.0477(17) 0.0505(17) 0.0482(18) 0.0114(13) 0.0053(13) -0.0076(13)
    C25 0.0466(17) 0.0594(19) 0.058(2) -0.0081(15) 0.0056(14) -0.0132(15)
    C26 0.0318(14) 0.080(2) 0.0496(18) 0.0062(15) 0.0013(13) -0.0148(16)
    C27 0.0465(17) 0.068(2) 0.0379(16) 0.0199(15) 0.0064(13) -0.0033(14)
    C28 0.0475(16) 0.0498(17) 0.0412(16) 0.0055(13) 0.0067(13) -0.0011(13)
    C29 0.0340(14) 0.0429(15) 0.0445(16) 0.0069(12) 0.0028(12) 0.0002(12)
    C30 0.0336(13) 0.0372(14) 0.0432(16) -0.0006(11) 0.0031(11) 0.0018(12)
    C31 0.0316(13) 0.0345(14) 0.0414(15) 0.0048(11) 0.0026(11) 0.0030(11)
    C32 0.0341(15) 0.0428(16) 0.065(2) 0.0024(12) 0.0056(13) 0.0085(14)
    C33 0.0492(18) 0.0355(16) 0.093(2) 0.0006(13) 0.0113(16) 0.0163(15)
    C34 0.0498(17) 0.0384(16) 0.078(2) 0.0133(13) 0.0080(15) 0.0102(15)
    C35 0.0346(14) 0.0349(14) 0.0450(16) 0.0011(12) 0.0036(12) 0.0031(12)
    C36 0.0332(13) 0.0321(14) 0.0529(17) 0.0047(11) 0.0040(12) 0.0066(12)
    C37 0.0415(15) 0.0403(15) 0.0508(17) 0.0056(12) 0.0055(13) -0.0010(13)
    C38 0.0359(14) 0.0439(15) 0.0400(15) 0.0070(11) 0.0039(11) 0.0020(12)
    C39 0.0427(15) 0.0477(16) 0.0438(16) 0.0106(12) 0.0037(12) -0.0016(13)
    C40 0.0493(16) 0.0521(17) 0.0442(17) 0.0091(13) -0.0009(13) 0.0049(13)
    C41 0.0529(17) 0.0591(19) 0.060(2) 0.0108(14) 0.0168(15) 0.0153(15)
    C42 0.0532(18) 0.0578(19) 0.062(2) 0.0071(15) -0.0084(15) 0.0037(15)
    C43 0.074(2) 0.076(2) 0.057(2) 0.0174(18) 0.0183(17) -0.0042(17)
    C44 0.0556(19) 0.0546(19) 0.079(2) 0.0012(15) 0.0027(17) -0.0122(17)
_geom_special_details
;
 All esds (except the esd in the dihedral angle between two l.s. planes)
 are estimated using the full covariance matrix.  The cell esds are taken
 into account individually in the estimation of esds in distances, angles
 and torsion angles; correlations between esds in cell parameters are only
 used when they are defined by crystal symmetry.  An approximate (isotropic)
 treatment of cell esds is used for estimating esds involving l.s. planes.
;
loop_
    _geom_bond_atom_site_label_1
    _geom_bond_atom_site_label_2
    _geom_bond_site_symmetry_2
    _geom_bond_distance
    _geom_bond_publ_flag
    O1 C10 . 1.330(3) ?
    O1 H1 . 1.03(5) ?
    O3 C32 . 1.339(3) ?
    O3 H3 . 0.88(4) ?
    O4 N8 . 1.284(2) ?
    N1 C1 . 1.436(3) ?
    N2 N1 . 1.244(3) ?
    N2 C7 . 1.424(3) ?
    N3 C13 . 1.270(3) yes
    N3 C14 . 1.466(3) ?
    N4 O2 . 1.275(3) ?
    N4 C16 . 1.487(3) ?
    N4 C17 . 1.493(3) ?
    N5 C23 . 1.448(3) ?
    N6 N5 . 1.233(3) ?
    N6 C29 . 1.439(3) ?
    N7 C35 . 1.272(3) yes
    N7 C36 . 1.465(3) ?
    N8 C38 . 1.479(3) ?
    N8 C39 . 1.495(3) ?
    F1 C5 . 1.348(3) ?
    F2 C3 . 1.358(3) ?
    F3 C25 . 1.353(3) ?
    F4 C27 . 1.360(3) ?
    C1 C2 . 1.373(3) ?
    C1 C6 . 1.385(4) ?
    C2 C3 . 1.360(4) ?
    C2 H2 . 0.9300 ?
    C3 C4 . 1.363(4) ?
    C4 C5 . 1.363(4) ?
    C4 H4 . 0.9300 ?
    C6 C5 . 1.377(4) ?
    C6 H6 . 0.9300 ?
    C7 C8 . 1.399(3) ?
    C8 C9 . 1.363(3) ?
    C8 H8 . 0.9300 ?
    C9 H9 . 0.9300 ?
    C10 C9 . 1.399(3) ?
    C11 C10 . 1.408(3) ?
    C11 C12 . 1.386(3) ?
    C11 C13 . 1.448(3) ?
    C12 C7 . 1.376(3) ?
    C12 H12 . 0.9300 ?
    C13 H13 . 0.96(2) ?
    C14 C15 . 1.509(3) ?
    C14 C18 . 1.513(3) ?
    C14 H14 . 0.9800 ?
    C15 H15A . 0.9700 ?
    C15 H15B . 0.9700 ?
    C16 C15 . 1.519(3) ?
    C16 C19 . 1.523(4) ?
    C16 C20 . 1.528(4) ?
    C17 C21 . 1.528(4) ?
    C17 C22 . 1.524(4) ?
    C18 C17 . 1.517(3) ?
    C18 H18A . 0.9700 ?
    C18 H18B . 0.9700 ?
    C19 H19A . 0.9600 ?
    C19 H19B . 0.9600 ?
    C19 H19C . 0.9600 ?
    C20 H20A . 0.9600 ?
    C20 H20B . 0.9600 ?
    C20 H20C . 0.9600 ?
    C21 H21A . 0.9600 ?
    C21 H21B . 0.9600 ?
    C21 H21C . 0.9600 ?
    C22 H22A . 0.9600 ?
    C22 H22B . 0.9600 ?
    C22 H22C . 0.9600 ?
    C23 C24 . 1.392(4) ?
    C23 C28 . 1.370(4) ?
    C24 C25 . 1.373(4) ?
    C24 H24 . 0.9300 ?
    C26 C25 . 1.374(4) ?
    C26 H26 . 0.9300 ?
    C27 C26 . 1.365(4) ?
    C28 C27 . 1.362(4) ?
    C28 H28 . 0.9300 ?
    C29 C34 . 1.393(4) ?
    C30 C29 . 1.377(3) ?
    C30 H30 . 0.9300 ?
    C31 C30 . 1.385(3) ?
    C31 C32 . 1.403(3) ?
    C32 C33 . 1.398(4) ?
    C33 H33 . 0.9300 ?
    C34 C33 . 1.374(4) ?
    C34 H34 . 0.9300 ?
    C35 C31 . 1.457(3) ?
    C35 H35 . 0.97(2) ?
    C36 C37 . 1.517(3) ?
    C36 C40 . 1.512(4) ?
    C36 H36 . 0.9800 ?
    C37 H37A . 0.9700 ?
    C37 H37B . 0.9700 ?
    C38 C37 . 1.526(3) ?
    C38 C41 . 1.536(4) ?
    C38 C42 . 1.529(4) ?
    C39 C40 . 1.525(3) ?
    C39 C43 . 1.517(4) ?
    C39 C44 . 1.531(4) ?
    C40 H40A . 0.9700 ?
    C40 H40B . 0.9700 ?
    C41 H41A . 0.9600 ?
    C41 H41B . 0.9600 ?
    C41 H41C . 0.9600 ?
    C42 H42A . 0.9600 ?
    C42 H42B . 0.9600 ?
    C42 H42C . 0.9600 ?
    C43 H43A . 0.9600 ?
    C43 H43B . 0.9600 ?
    C43 H43C . 0.9600 ?
    C44 H44A . 0.9600 ?
    C44 H44B . 0.9600 ?
    C44 H44C . 0.9600 ?
loop_
    _geom_angle_atom_site_label_1
    _geom_angle_atom_site_label_2
    _geom_angle_atom_site_label_3
    _geom_angle_site_symmetry_1
    _geom_angle_site_symmetry_3
    _geom_angle
    _geom_angle_publ_flag
    C10 O1 H1 . . 107(2) ?
    C32 O3 H3 . . 108(3) ?
    N2 N1 C1 . . 113.4(2) ?
    N1 N2 C7 . . 114.1(2) ?
    C13 N3 C14 . . 121.6(2) yes
    O2 N4 C16 . . 115.5(2) ?
    O2 N4 C17 . . 116.2(2) ?
    C16 N4 C17 . . 124.8(2) ?
    N6 N5 C23 . . 112.2(2) ?
    N5 N6 C29 . . 114.4(2) ?
    C35 N7 C36 . . 117.9(2) yes
    O4 N8 C38 . . 116.0(2) ?
    O4 N8 C39 . . 115.6(2) ?
    C38 N8 C39 . . 124.67(19) ?
    C2 C1 N1 . . 115.1(2) ?
    C2 C1 C6 . . 120.7(2) ?
    C6 C1 N1 . . 124.2(2) ?
    C1 C2 H2 . . 120.7 ?
    C3 C2 C1 . . 118.6(3) ?
    C3 C2 H2 . . 120.7 ?
    F2 C3 C2 . . 118.7(3) ?
    F2 C3 C4 . . 117.6(3) ?
    C2 C3 C4 . . 123.8(3) ?
    C3 C4 C5 . . 115.7(3) ?
    C3 C4 H4 . . 122.1 ?
    C5 C4 H4 . . 122.1 ?
    F1 C5 C4 . . 117.8(3) ?
    F1 C5 C6 . . 118.0(3) ?
    C4 C5 C6 . . 124.2(3) ?
    C1 C6 H6 . . 121.5 ?
    C5 C6 C1 . . 117.0(3) ?
    C5 C6 H6 . . 121.5 ?
    C8 C7 N2 . . 125.2(2) ?
    C12 C7 N2 . . 116.1(2) ?
    C12 C7 C8 . . 118.7(2) ?
    C7 C8 H8 . . 119.7 ?
    C9 C8 C7 . . 120.6(2) ?
    C9 C8 H8 . . 119.7 ?
    C8 C9 C10 . . 121.0(2) ?
    C8 C9 H9 . . 119.5 ?
    C10 C9 H9 . . 119.5 ?
    O1 C10 C9 . . 119.2(2) ?
    O1 C10 C11 . . 122.0(2) ?
    C9 C10 C11 . . 118.7(2) ?
    C10 C11 C13 . . 120.9(2) ?
    C12 C11 C10 . . 119.1(2) ?
    C12 C11 C13 . . 120.0(2) ?
    C7 C12 C11 . . 121.8(2) ?
    C7 C12 H12 . . 119.1 ?
    C11 C12 H12 . . 119.1 ?
    N3 C13 C11 . . 121.5(2) ?
    N3 C13 H13 . . 123.8(14) ?
    C11 C13 H13 . . 114.7(14) ?
    N3 C14 C15 . . 107.3(2) ?
    N3 C14 C18 . . 115.44(19) ?
    N3 C14 H14 . . 108.3 ?
    C15 C14 C18 . . 109.0(2) ?
    C15 C14 H14 . . 108.3 ?
    C18 C14 H14 . . 108.3 ?
    C14 C15 C16 . . 115.0(2) ?
    C14 C15 H15A . . 108.5 ?
    C14 C15 H15B . . 108.5 ?
    C16 C15 H15A . . 108.5 ?
    C16 C15 H15B . . 108.5 ?
    H15A C15 H15B . . 107.5 ?
    N4 C16 C15 . . 109.5(2) ?
    N4 C16 C19 . . 107.7(2) ?
    N4 C16 C20 . . 109.0(2) ?
    C15 C16 C19 . . 108.8(2) ?
    C15 C16 C20 . . 112.1(2) ?
    C19 C16 C20 . . 109.6(2) ?
    N4 C17 C18 . . 109.9(2) ?
    N4 C17 C22 . . 107.7(2) ?
    N4 C17 C21 . . 109.5(2) ?
    C18 C17 C22 . . 109.4(2) ?
    C18 C17 C21 . . 111.4(2) ?
    C22 C17 C21 . . 108.9(2) ?
    C14 C18 C17 . . 113.5(2) ?
    C14 C18 H18A . . 108.9 ?
    C14 C18 H18B . . 108.9 ?
    C17 C18 H18A . . 108.9 ?
    C17 C18 H18B . . 108.9 ?
    H18A C18 H18B . . 107.7 ?
    C16 C19 H19A . . 109.5 ?
    C16 C19 H19B . . 109.5 ?
    C16 C19 H19C . . 109.5 ?
    H19A C19 H19B . . 109.5 ?
    H19A C19 H19C . . 109.5 ?
    H19B C19 H19C . . 109.5 ?
    C16 C20 H20A . . 109.5 ?
    C16 C20 H20B . . 109.5 ?
    C16 C20 H20C . . 109.5 ?
    H20A C20 H20B . . 109.5 ?
    H20A C20 H20C . . 109.5 ?
    H20B C20 H20C . . 109.5 ?
    C17 C21 H21A . . 109.5 ?
    C17 C21 H21B . . 109.5 ?
    C17 C21 H21C . . 109.5 ?
    H21A C21 H21B . . 109.5 ?
    H21A C21 H21C . . 109.5 ?
    H21B C21 H21C . . 109.5 ?
    C17 C22 H22A . . 109.5 ?
    C17 C22 H22B . . 109.5 ?
    C17 C22 H22C . . 109.5 ?
    H22A C22 H22B . . 109.5 ?
    H22A C22 H22C . . 109.5 ?
    H22B C22 H22C . . 109.5 ?
    C24 C23 N5 . . 124.0(2) ?
    C28 C23 N5 . . 115.0(2) ?
    C28 C23 C24 . . 121.0(2) ?
    C23 C24 H24 . . 121.4 ?
    C25 C24 C23 . . 117.3(3) ?
    C25 C24 H24 . . 121.4 ?
    F3 C25 C24 . . 118.8(3) ?
    F3 C25 C26 . . 117.6(3) ?
    C24 C25 C26 . . 123.5(3) ?
    C25 C26 H26 . . 121.9 ?
    C27 C26 C25 . . 116.1(3) ?
    C27 C26 H26 . . 122.0 ?
    F4 C27 C28 . . 118.4(3) ?
    F4 C27 C26 . . 117.9(3) ?
    C28 C27 C26 . . 123.7(3) ?
    C23 C28 H28 . . 120.8 ?
    C27 C28 C23 . . 118.4(3) ?
    C27 C28 H28 . . 120.8 ?
    C30 C29 N6 . . 115.0(2) ?
    C30 C29 C34 . . 118.6(2) ?
    C34 C29 N6 . . 126.4(2) ?
    C29 C30 C31 . . 122.2(2) ?
    C29 C30 H30 . . 118.9 ?
    C31 C30 H30 . . 118.9 ?
    C30 C31 C32 . . 118.7(2) ?
    C30 C31 C35 . . 119.9(2) ?
    C32 C31 C35 . . 121.3(2) ?
    O3 C32 C31 . . 122.3(2) ?
    O3 C32 C33 . . 118.5(2) ?
    C33 C32 C31 . . 119.2(2) ?
    C32 C33 H33 . . 119.7 ?
    C34 C33 C32 . . 120.6(3) ?
    C34 C33 H33 . . 119.7 ?
    C29 C34 H34 . . 119.7 ?
    C33 C34 C29 . . 120.6(2) ?
    C33 C34 H34 . . 119.7 ?
    N7 C35 C31 . . 122.7(2) ?
    N7 C35 H35 . . 122.0(14) ?
    C31 C35 H35 . . 115.3(14) ?
    N7 C36 C40 . . 110.6(2) ?
    N7 C36 C37 . . 109.0(2) ?
    N7 C36 H36 . . 109.8 ?
    C37 C36 H36 . . 109.8 ?
    C40 C36 C37 . . 107.9(2) ?
    C40 C36 H36 . . 109.8 ?
    C36 C37 C38 . . 113.3(2) ?
    C36 C37 H37A . . 108.9 ?
    C36 C37 H37B . . 108.9 ?
    C38 C37 H37A . . 108.9 ?
    C38 C37 H37B . . 108.9 ?
    H37A C37 H37B . . 107.7 ?
    N8 C38 C37 . . 109.2(2) ?
    N8 C38 C42 . . 107.6(2) ?
    N8 C38 C41 . . 109.7(2) ?
    C37 C38 C42 . . 109.1(2) ?
    C37 C38 C41 . . 111.9(2) ?
    C42 C38 C41 . . 109.3(2) ?
    N8 C39 C43 . . 107.1(2) ?
    N8 C39 C40 . . 109.7(2) ?
    N8 C39 C44 . . 108.9(2) ?
    C43 C39 C40 . . 109.6(2) ?
    C43 C39 C44 . . 109.5(2) ?
    C40 C39 C44 . . 111.9(2) ?
    C36 C40 C39 . . 114.6(2) ?
    C36 C40 H40A . . 108.6 ?
    C36 C40 H40B . . 108.6 ?
    C39 C40 H40A . . 108.6 ?
    C39 C40 H40B . . 108.6 ?
    H40A C40 H40B . . 107.6 ?
    C38 C41 H41A . . 109.5 ?
    C38 C41 H41B . . 109.5 ?
    C38 C41 H41C . . 109.5 ?
    H41A C41 H41B . . 109.5 ?
    H41A C41 H41C . . 109.5 ?
    H41B C41 H41C . . 109.5 ?
    C38 C42 H42A . . 109.5 ?
    C38 C42 H42B . . 109.5 ?
    C38 C42 H42C . . 109.5 ?
    H42A C42 H42B . . 109.5 ?
    H42A C42 H42C . . 109.5 ?
    H42B C42 H42C . . 109.5 ?
    C39 C43 H43A . . 109.5 ?
    C39 C43 H43B . . 109.5 ?
    C39 C43 H43C . . 109.5 ?
    H43A C43 H43B . . 109.5 ?
    H43A C43 H43C . . 109.5 ?
    H43B C43 H43C . . 109.5 ?
    C39 C44 H44A . . 109.5 ?
    C39 C44 H44B . . 109.5 ?
    C39 C44 H44C . . 109.5 ?
    H44A C44 H44B . . 109.5 ?
    H44A C44 H44C . . 109.5 ?
    H44B C44 H44C . . 109.5 ?
loop_
    _geom_torsion_atom_site_label_1
    _geom_torsion_atom_site_label_2
    _geom_torsion_atom_site_label_3
    _geom_torsion_atom_site_label_4
    _geom_torsion_site_symmetry_1
    _geom_torsion_site_symmetry_2
    _geom_torsion_site_symmetry_3
    _geom_torsion_site_symmetry_4
    _geom_torsion
    _geom_torsion_publ_flag
    N2 N1 C1 C2 . . . . -179.8(2) ?
    N2 N1 C1 C6 . . . . 0.6(4) ?
    C7 N2 N1 C1 . . . . -179.9(2) ?
    N1 N2 C7 C8 . . . . -2.7(4) ?
    N1 N2 C7 C12 . . . . 178.3(2) ?
    C14 N3 C13 C11 . . . . 179.3(2) ?
    C13 N3 C14 C15 . . . . 134.9(3) ?
    C13 N3 C14 C18 . . . . 13.1(4) ?
    O2 N4 C16 C15 . . . . 167.8(3) ?
    O2 N4 C16 C19 . . . . 49.6(3) ?
    O2 N4 C16 C20 . . . . -69.2(3) ?
    C17 N4 C16 C15 . . . . -33.9(4) yes
    C17 N4 C16 C19 . . . . -152.1(3) ?
    C17 N4 C16 C20 . . . . 89.1(3) ?
    O2 N4 C17 C18 . . . . -166.4(3) ?
    O2 N4 C17 C21 . . . . 70.9(3) ?
    O2 N4 C17 C22 . . . . -47.4(4) ?
    C16 N4 C17 C18 . . . . 35.4(4) yes
    C16 N4 C17 C21 . . . . -87.3(3) ?
    C16 N4 C17 C22 . . . . 154.5(3) ?
    N6 N5 C23 C24 . . . . 5.9(4) ?
    N6 N5 C23 C28 . . . . -174.7(2) ?
    C29 N6 N5 C23 . . . . -177.7(2) ?
    N5 N6 C29 C30 . . . . 179.3(2) ?
    N5 N6 C29 C34 . . . . 0.5(4) ?
    C36 N7 C35 C31 . . . . -179.1(2) ?
    C35 N7 C36 C37 . . . . 126.6(3) ?
    C35 N7 C36 C40 . . . . -115.0(3) ?
    O4 N8 C38 C37 . . . . -166.1(2) ?
    O4 N8 C38 C41 . . . . 71.0(3) ?
    O4 N8 C38 C42 . . . . -47.9(3) ?
    C39 N8 C38 C37 . . . . 36.8(3) yes
    C39 N8 C38 C41 . . . . -86.1(3) ?
    C39 N8 C38 C42 . . . . 155.1(2) ?
    O4 N8 C39 C40 . . . . 168.5(2) ?
    O4 N8 C39 C43 . . . . 49.6(3) ?
    O4 N8 C39 C44 . . . . -68.6(3) ?
    C38 N8 C39 C40 . . . . -34.3(3) yes
    C38 N8 C39 C43 . . . . -153.2(2) ?
    C38 N8 C39 C44 . . . . 88.5(3) ?
    N1 C1 C2 C3 . . . . -179.6(2) ?
    C6 C1 C2 C3 . . . . 0.1(4) ?
    N1 C1 C6 C5 . . . . 179.4(3) ?
    C2 C1 C6 C5 . . . . -0.2(4) ?
    C1 C2 C3 F2 . . . . 179.2(3) ?
    C1 C2 C3 C4 . . . . 0.4(5) ?
    F2 C3 C4 C5 . . . . -179.5(3) ?
    C2 C3 C4 C5 . . . . -0.7(5) ?
    C3 C4 C5 F1 . . . . -178.6(3) ?
    C3 C4 C5 C6 . . . . 0.6(5) ?
    C1 C6 C5 F1 . . . . 179.0(3) ?
    C1 C6 C5 C4 . . . . -0.1(5) ?
    N2 C7 C8 C9 . . . . -179.8(3) ?
    C12 C7 C8 C9 . . . . -0.8(4) ?
    C7 C8 C9 C10 . . . . -0.2(4) ?
    O1 C10 C9 C8 . . . . -179.2(3) ?
    C11 C10 C9 C8 . . . . 0.7(4) ?
    C12 C11 C10 O1 . . . . 179.7(2) ?
    C12 C11 C10 C9 . . . . -0.2(4) ?
    C13 C11 C10 O1 . . . . -1.0(4) ?
    C13 C11 C10 C9 . . . . 179.1(2) ?
    C10 C11 C12 C7 . . . . -0.7(4) ?
    C13 C11 C12 C7 . . . . 180.0(2) ?
    C10 C11 C13 N3 . . . . 2.7(4) ?
    C12 C11 C13 N3 . . . . -178.0(2) ?
    C11 C12 C7 N2 . . . . -179.6(2) ?
    C11 C12 C7 C8 . . . . 1.2(4) ?
    N3 C14 C15 C16 . . . . 175.9(2) ?
    C18 C14 C15 C16 . . . . -58.4(3) yes
    N3 C14 C18 C17 . . . . 179.9(2) ?
    C15 C14 C18 C17 . . . . 59.1(3) yes
    N4 C16 C15 C14 . . . . 44.0(3) yes
    C19 C16 C15 C14 . . . . 161.5(2) ?
    C20 C16 C15 C14 . . . . -77.1(3) ?
    C14 C18 C17 N4 . . . . -46.1(3) yes
    C14 C18 C17 C21 . . . . 75.5(3) ?
    C14 C18 C17 C22 . . . . -164.1(2) ?
    N5 C23 C24 C25 . . . . 179.7(2) ?
    C28 C23 C24 C25 . . . . 0.3(4) ?
    N5 C23 C28 C27 . . . . -179.5(2) ?
    C24 C23 C28 C27 . . . . 0.0(4) ?
    C23 C24 C25 F3 . . . . 179.6(3) ?
    C23 C24 C25 C26 . . . . -0.3(4) ?
    C27 C26 C25 F3 . . . . -179.9(3) ?
    C27 C26 C25 C24 . . . . 0.1(4) ?
    F4 C27 C26 C25 . . . . 178.9(2) ?
    C28 C27 C26 C25 . . . . 0.3(4) ?
    C23 C28 C27 F4 . . . . -178.9(2) ?
    C23 C28 C27 C26 . . . . -0.3(4) ?
    N6 C29 C34 C33 . . . . 178.2(3) ?
    C30 C29 C34 C33 . . . . -0.6(4) ?
    C31 C30 C29 N6 . . . . -177.7(2) ?
    C31 C30 C29 C34 . . . . 1.3(4) ?
    C32 C31 C30 C29 . . . . -0.8(4) ?
    C35 C31 C30 C29 . . . . 179.6(2) ?
    C30 C31 C32 O3 . . . . -179.6(3) ?
    C30 C31 C32 C33 . . . . -0.2(4) ?
    C35 C31 C32 O3 . . . . -0.1(4) ?
    C35 C31 C32 C33 . . . . 179.3(3) ?
    O3 C32 C33 C34 . . . . -179.7(3) ?
    C31 C32 C33 C34 . . . . 0.9(5) ?
    C29 C34 C33 C32 . . . . -0.4(5) ?
    N7 C35 C31 C30 . . . . -177.8(3) ?
    N7 C35 C31 C32 . . . . 2.7(4) ?
    N7 C36 C37 C38 . . . . -178.5(2) ?
    C40 C36 C37 C38 . . . . 61.4(3) yes
    N7 C36 C40 C39 . . . . -178.1(2) ?
    C37 C36 C40 C39 . . . . -59.0(3) yes
    N8 C38 C37 C36 . . . . -48.9(3) yes
    C41 C38 C37 C36 . . . . 72.6(3) ?
    C42 C38 C37 C36 . . . . -166.3(2) ?
    N8 C39 C40 C36 . . . . 44.0(3) yes
    C43 C39 C40 C36 . . . . 161.4(2) ?
    C44 C39 C40 C36 . . . . -77.0(3) ?
loop_
    _geom_hbond_atom_site_label_D
    _geom_hbond_atom_site_label_H
    _geom_hbond_atom_site_label_A
    _geom_hbond_site_symmetry_A
    _geom_hbond_distance_DH
    _geom_hbond_distance_HA
    _geom_hbond_distance_DA
    _geom_hbond_angle_DHA
    _geom_hbond_publ_flag
    O1 H1 N3 . 1.03(5) 1.66(5) 2.585(3) 147(4) yes
    O3 H3 N7 . 0.88(4) 1.85(4) 2.639(3) 148(4) yes
    C13 H13 O4 2_646 0.96(2) 2.44(2) 3.324(3) 154.5(2) yes
    C15 H15A F1 1_655 0.97 2.43 3.218(3) 138 yes
    C30 H30 O2 2_756 0.93 2.36 3.222(3) 154 yes
    C35 H35 O2 2_756 0.97(2) 2.44(2) 3.318(3) 150.5(2) yes
    C37 H37B F2 . 0.9700 2.48 3.346(3) 148 yes
_iucr_refine_instructions_details
;
TITL veli4_0m_a.res in P2(1)/c
CELL  0.71073  13.5115  23.1062  13.8677   90.000  100.639   90.000
ZERR     8.00   0.0003   0.0005   0.0003    0.000    0.003    0.000
LATT   1
SYMM  - X, 1/2 + Y, 1/2 - Z
SFAC  C    H    N    O    F
UNIT  176  200  32   16   16
MERG   2
OMIT    -4.00 180.00
FMAP   2
PLAN   20
ACTA
BOND   $H
CONF
LIST   4
L.S.  10
WGHT    0.038000    2.761800
FVAR       0.37666
F4    5    1.126183    0.175334    0.933521    11.00000    0.07016    0.08099 =
         0.08425    0.00089    0.01379    0.03581
O1    4    1.158070    0.318953    0.672569    11.00000    0.03200    0.04018 =
         0.09517    0.01060    0.00155   -0.00165
O4    4    0.107732    0.619063    0.747306    11.00000    0.05615    0.06071 =
         0.06932    0.00611    0.01095    0.03149
F2    5    0.387098    0.463813    0.546896    11.00000    0.05840    0.07522 =
         0.13284    0.02526    0.01882    0.02881
N8    3    0.165769    0.574748    0.763538    11.00000    0.03399    0.04104 =
         0.04892    0.00393    0.00790    0.01075
N3    3    1.149679    0.208701    0.701736    11.00000    0.03525    0.02842 =
         0.05438    0.00299    0.00705    0.00731
O3    4    0.350092    0.318460    0.844901    11.00000    0.03473    0.05054 =
         0.12443    0.02417    0.01420    0.00174
F3    5    1.120977    0.376872    0.910313    11.00000    0.06715    0.07754 =
         0.13406   -0.01661    0.01015   -0.02095
N7    3    0.361908    0.430761    0.814329    11.00000    0.03374    0.03780 =
         0.05874    0.00866    0.00400    0.00539
N6    3    0.766196    0.314813    0.870858    11.00000    0.04259    0.04452 =
         0.04828   -0.00301    0.00312    0.01126
N2    3    0.740882    0.317828    0.618754    11.00000    0.04147    0.04034 =
         0.04818    0.00323    0.00638    0.01028
N1    3    0.697575    0.365389    0.603962    11.00000    0.04125    0.04099 =
         0.05130    0.00374    0.00708    0.00572
N5    3    0.810425    0.268300    0.889034    11.00000    0.04795    0.04627 =
         0.05367    0.00150    0.00727    0.00856
N4    3    1.287805    0.044975    0.685248    11.00000    0.04248    0.03088 =
         0.09594   -0.00689    0.02036    0.00844
C11   1    1.003256    0.267246    0.665299    11.00000    0.03425    0.02951 =
         0.03261    0.00006    0.00281    0.00468
F1    5    0.382269    0.264085    0.585650    11.00000    0.07219    0.07308 =
         0.20186    0.01776    0.02759   -0.02530
O2    4    1.332701   -0.003346    0.682091    11.00000    0.06877    0.03783 =
         0.21000   -0.00827    0.05830    0.01626
C38   1    0.185509    0.543825    0.675652    11.00000    0.03588    0.04389 =
         0.04000    0.00204    0.00393    0.00703
C35   1    0.455852    0.423656    0.817855    11.00000    0.03459    0.03490 =
         0.04503    0.00315    0.00362    0.00108
C12   1    0.899061    0.269787    0.650847    11.00000    0.03572    0.03084 =
         0.04344    0.00243    0.00658    0.00115
AFIX  43
H12   2    0.862856    0.235854    0.654276    11.00000   -1.20000
AFIX   0
C36   1    0.320301    0.488826    0.792298    11.00000    0.03321    0.03208 =
         0.05292    0.00659    0.00403    0.00473
AFIX  13
H36   2    0.372394    0.514481    0.775621    11.00000   -1.20000
AFIX   0
C7    1    0.847763    0.321182    0.631560    11.00000    0.03317    0.03853 =
         0.03795    0.00074    0.00342    0.00632
C14   1    1.201610    0.153172    0.723277    11.00000    0.03430    0.03016 =
         0.04804    0.00376    0.00634    0.00840
AFIX  13
H14   2    1.233330    0.152804    0.792787    11.00000   -1.20000
AFIX   0
C31   1    0.505186    0.367715    0.837775    11.00000    0.03157    0.03454 =
         0.04138    0.00302    0.00255    0.00477
C13   1    1.054230    0.212251    0.685486    11.00000    0.03606    0.03002 =
         0.04395    0.00128    0.00892    0.00271
C10   1    1.058035    0.318483    0.658979    11.00000    0.03405    0.03367 =
         0.04839    0.00077    0.00026    0.00145
C1    1    0.589880    0.361320    0.591371    11.00000    0.03262    0.04905 =
         0.03976    0.00095    0.00534    0.00125
C16   1    1.350818    0.097329    0.680653    11.00000    0.03447    0.03495 =
         0.06510   -0.00247    0.01297    0.00387
C30   1    0.608370    0.363176    0.843942    11.00000    0.03356    0.03716 =
         0.04324    0.00178    0.00307   -0.00059
AFIX  43
H30   2    0.644905    0.396196    0.834815    11.00000   -1.20000
AFIX   0
C23   1    0.918544    0.274441    0.899885    11.00000    0.03380    0.05898 =
         0.03326   -0.00497    0.00441    0.00396
C18   1    1.135754    0.099979    0.702660    11.00000    0.03253    0.03159 =
         0.06175    0.00471    0.01128    0.00539
AFIX  23
H18A  2    1.104020    0.099978    0.633951    11.00000   -1.20000
H18B  2    1.082821    0.102049    0.741216    11.00000   -1.20000
AFIX   0
C37   1    0.232790    0.485146    0.706492    11.00000    0.04150    0.04032 =
         0.05079   -0.00099    0.00547    0.00556
AFIX  23
H37A  2    0.181624    0.459896    0.724160    11.00000   -1.20000
H37B  2    0.256188    0.467872    0.651016    11.00000   -1.20000
AFIX   0
C29   1    0.658701    0.311428    0.863131    11.00000    0.03399    0.04293 =
         0.04451    0.00024    0.00284    0.00692
C15   1    1.283549    0.150370    0.662798    11.00000    0.03978    0.03678 =
         0.06187    0.00427    0.01299    0.00144
AFIX  23
H15A  2    1.325309    0.184623    0.676344    11.00000   -1.20000
H15B  2    1.252478    0.151407    0.593929    11.00000   -1.20000
AFIX   0
C39   1    0.232652    0.572733    0.862228    11.00000    0.04266    0.04769 =
         0.04377   -0.00162    0.00370    0.01063
C8    1    0.902753    0.371833    0.624657    11.00000    0.04483    0.02911 =
         0.05851    0.00341   -0.00264    0.01062
AFIX  43
H8    2    0.869062    0.406813    0.610883    11.00000   -1.20000
AFIX   0
C2    1    0.539350    0.412974    0.574497    11.00000    0.04022    0.04595 =
         0.05663    0.00544    0.00893    0.00278
AFIX  43
H2    2    0.574270    0.447406    0.571394    11.00000   -1.20000
AFIX   0
C9    1    1.005227    0.370414    0.637921    11.00000    0.04203    0.02716 =
         0.07331    0.00527   -0.00170   -0.00249
AFIX  43
H9    2    1.040575    0.404483    0.632897    11.00000   -1.20000
AFIX   0
C17   1    1.192882    0.043635    0.725850    11.00000    0.03815    0.02993 =
         0.07596    0.00305    0.01429    0.00434
C28   1    0.971499    0.223559    0.911847    11.00000    0.04750    0.04980 =
         0.04121   -0.00113    0.00675    0.00553
AFIX  43
H28   2    0.938431    0.188276    0.912103    11.00000   -1.20000
AFIX   0
C32   1    0.450090    0.317672    0.850304    11.00000    0.03414    0.04280 =
         0.06549    0.00849    0.00556    0.00237
C24   1    0.967722    0.327331    0.899461    11.00000    0.04770    0.05053 =
         0.04823   -0.00756    0.00532    0.01144
AFIX  43
H24   2    0.932185    0.362004    0.891676    11.00000   -1.20000
AFIX   0
C27   1    1.073750    0.225910    0.923352    11.00000    0.04645    0.06774 =
         0.03785   -0.00327    0.00639    0.01989
C3    1    0.437126    0.412684    0.562420    11.00000    0.04269    0.06049 =
         0.05922    0.00723    0.00923    0.01327
C26   1    1.126731    0.276220    0.923231    11.00000    0.03184    0.08040 =
         0.04964   -0.01484    0.00130    0.00621
AFIX  43
H26   2    1.196581    0.276608    0.930973    11.00000   -1.20000
AFIX   0
C40   1    0.280824    0.513046    0.879158    11.00000    0.04933    0.05206 =
         0.04422    0.00491   -0.00090    0.00913
AFIX  23
H40A  2    0.336051    0.515223    0.934729    11.00000   -1.20000
H40B  2    0.231412    0.486350    0.896257    11.00000   -1.20000
AFIX   0
C34   1    0.603244    0.261913    0.874780    11.00000    0.04981    0.03839 =
         0.07767    0.01023    0.00802    0.01333
AFIX  43
H34   2    0.635965    0.226540    0.887131    11.00000   -1.20000
AFIX   0
C6    1    0.537885    0.310044    0.595875    11.00000    0.05038    0.04551 =
         0.06913    0.00542    0.00939    0.00617
AFIX  43
H6    2    0.571249    0.274793    0.607050    11.00000   -1.20000
AFIX   0
C33   1    0.500645    0.264872    0.868185    11.00000    0.04922    0.03550 =
         0.09284    0.01629    0.01128    0.00064
AFIX  43
H33   2    0.464503    0.231437    0.875687    11.00000   -1.20000
AFIX   0
C25   1    1.070820    0.326248    0.911000    11.00000    0.04662    0.05944 =
         0.05804   -0.01317    0.00563   -0.00811
C42   1    0.084280    0.534342    0.607335    11.00000    0.05322    0.05781 =
         0.06244    0.00375   -0.00843    0.00715
AFIX  37
H42A  2    0.055428    0.571105    0.585503    11.00000   -1.50000
H42B  2    0.039595    0.514063    0.641953    11.00000   -1.50000
H42C  2    0.094261    0.511906    0.551656    11.00000   -1.50000
AFIX   0
C4    1    0.381376    0.363925    0.566666    11.00000    0.03425    0.07253 =
         0.07047    0.00784    0.00778    0.00515
AFIX  43
H4    2    0.311541    0.364907    0.558882    11.00000   -1.20000
AFIX   0
C41   1    0.253512    0.580925    0.623059    11.00000    0.05289    0.05911 =
         0.05998    0.01531    0.01679    0.01079
AFIX  37
H41A  2    0.225054    0.618923    0.611519    11.00000   -1.50000
H41B  2    0.258720    0.563268    0.561531    11.00000   -1.50000
H41C  2    0.319272    0.583776    0.663251    11.00000   -1.50000
AFIX   0
C5    1    0.434517    0.313603    0.583058    11.00000    0.05003    0.05976 =
         0.08079    0.00532    0.01275   -0.01420
C20   1    1.428107    0.102008    0.775764    11.00000    0.04526    0.06395 =
         0.08213   -0.00368    0.00133    0.01014
AFIX  37
H20A  2    1.461049    0.065371    0.790101    11.00000   -1.50000
H20B  2    1.394682    0.112647    0.828518    11.00000   -1.50000
H20C  2    1.477164    0.130947    0.768446    11.00000   -1.50000
AFIX   0
C44   1    0.311680    0.620708    0.868148    11.00000    0.05560    0.05460 =
         0.07947   -0.01220    0.00272    0.00118
AFIX  37
H44A  2    0.278763    0.657000    0.850306    11.00000   -1.50000
H44B  2    0.356616    0.612126    0.823922    11.00000   -1.50000
H44C  2    0.349223    0.623083    0.933928    11.00000   -1.50000
AFIX   0
C43   1    0.166726    0.583838    0.937775    11.00000    0.07393    0.07617 =
         0.05659   -0.00415    0.01827    0.01744
AFIX  37
H43A  2    0.141695    0.622794    0.931101    11.00000   -1.50000
H43B  2    0.205618    0.578480    1.002439    11.00000   -1.50000
H43C  2    0.111148    0.557269    0.927593    11.00000   -1.50000
AFIX   0
C19   1    1.404928    0.089893    0.594359    11.00000    0.05317    0.07285 =
         0.09083   -0.01195    0.02976    0.00330
AFIX  37
H19A  2    1.356313    0.083625    0.535454    11.00000   -1.50000
H19B  2    1.449432    0.057224    0.605993    11.00000   -1.50000
H19C  2    1.443150    0.124142    0.587231    11.00000   -1.50000
AFIX   0
C22   1    1.129000   -0.006330    0.676948    11.00000    0.06053    0.03708 =
         0.12512   -0.00979    0.02541   -0.00428
AFIX  37
H22A  2    1.164856   -0.042043    0.691905    11.00000   -1.50000
H22B  2    1.115102   -0.000598    0.607188    11.00000   -1.50000
H22C  2    1.066793   -0.007827    0.700940    11.00000   -1.50000
AFIX   0
C21   1    1.218005    0.032722    0.836378    11.00000    0.06756    0.05770 =
         0.08840    0.02669    0.01570    0.01157
AFIX  37
H21A  2    1.257494    0.064284    0.867911    11.00000   -1.50000
H21B  2    1.255541   -0.002619    0.848863    11.00000   -1.50000
H21C  2    1.156759    0.029647    0.861781    11.00000   -1.50000
AFIX   0
H13   2    1.010578    0.179752    0.685721    11.00000    0.03700
H35   2    0.499430    0.455163    0.806433    11.00000    0.04189
H1    2    1.181560    0.277094    0.689249    11.00000    0.14701
H3    2    0.330146    0.354710    0.837104    11.00000    0.11001
HKLF 4
REM  veli4_0m_a.res in P2(1)/c
REM R1 =  0.0733 for   5159 Fo > 4sig(Fo)  and  0.1737 for all  10597 data
REM    565 parameters refined using      0 restraints
END
WGHT      0.0381      2.7559
REM Highest difference peak  0.238,  deepest hole -0.256,  1-sigma level  0.041
Q1    1   0.7300  0.2737  0.8705  11.00000  0.05    0.24
Q2    1   1.0508  0.1708  0.9319  11.00000  0.05    0.19
Q3    1   1.0285  0.2899  0.6425  11.00000  0.05    0.18
Q4    1   0.4870  0.3977  0.8628  11.00000  0.05    0.18
Q5    1   0.8363  0.3191  0.8814  11.00000  0.05    0.18
Q6    1   1.0218  0.2378  0.6455  11.00000  0.05    0.17
Q7    1   0.9526  0.2653  0.6291  11.00000  0.05    0.16
Q8    1   1.0203  0.2276  0.8926  11.00000  0.05    0.15
Q9    1   1.1919  0.2297  0.6813  11.00000  0.05    0.15
Q10   1   1.0263  0.3399  0.6276  11.00000  0.05    0.15
Q11   1   0.5461  0.3573  0.8008  11.00000  0.05    0.15
Q12   1   1.3730  0.1007  0.7404  11.00000  0.05    0.15
Q13   1   1.0272  0.2292  0.9417  11.00000  0.05    0.15
Q14   1   0.8696  0.3471  0.6584  11.00000  0.05    0.15
Q15   1   0.2238  0.5200  0.6951  11.00000  0.05    0.14
Q16   1   0.0990  0.6578  0.8140  11.00000  0.05    0.14
Q17   1   1.1757  0.1809  0.7167  11.00000  0.05    0.14
Q18   1   0.7801  0.3590  0.6185  11.00000  0.05    0.14
Q19   1   0.5686  0.3853  0.5385  11.00000  0.05    0.14
Q20   1   0.2190  0.5653  0.6595  11.00000  0.05    0.14
;
data_global
_journal_date_recd_electronic     2015-06-09
_journal_date_accepted     2015-06-23
_journal_name_full     'Acta Crystallographica, Section E'
_journal_year     2015
_journal_volume     71
_journal_issue      7
_journal_page_first     864
_journal_page_last     866
_journal_paper_category     GO
_journal_paper_doi     10.1107/S2056989015012049
_journal_coeditor_code     XU5856
_publ_contact_author
;
Dr Tuncer H\"okelek
Hacettepe University
Department of Physics
06800 Beytepe
Ankara
Turkey
;
_publ_contact_author_email     merzifon@hacettepe.edu.tr
_publ_contact_author_fax     '90(312)2352550'
_publ_contact_author_phone     '90(312)2977242'
_publ_section_title
;\
Crystal structure of
4-({5-[(<i>E</i>)-(3,5-difluorophenyl)diazenyl]-2-hydroxybenzylidene}amino)-\
2,2,6,6-tetramethylpiperidin-1-oxyl
;
loop_
    _publ_author_name
    _publ_author_address
    'Tats\?iz, Ramazan'
;
Department of Chemistry
Harran University
63300 Osmanbey
\,Sanl\?iurfa
Turkey
;
    'Kasumov, Veli T.'
;
Department of Chemistry
Harran University
63300 Osmanbey
\,Sanl\?iurfa
Turkey
;
    'Tunc, Tuncay'
;
Department of Science Education
Aksaray University
68100 Aksaray
Turkey
;
    'H\"okelek, Tuncer'
;
Department of Physics
Hacettepe University
06800 Beytepe
Ankara
Turkey
;
_publ_section_synopsis
;
The asymmetric unit of the title compound contains two crystallographically
independent molecules with the similar conformation, the piperidine rings in
both molecules adopt a similar distorted chair conformation and have pseudo
mirror planes passing through the N---O bond.
;
