# Supplementary material for: Crystal structure of 4-({5-[(E)-(3,5-di­fluoro­phen­yl)diazen­yl]-2-hy­droxy­benzyl­idene}amino)-2,2,6,6-tetra­methyl­piperidin-1-ox­yl
Source: Acta Crystallogr E Crystallogr Commun. 2015 Jun 27;71(Pt 7):864–6. doi: 10.1107/S2056989015012049 (PMC4518987; doi:10.1107/S2056989015012049)
Supplement: Supplementary file 2 [file e-71-00864-Isup2.hkl]

#
# h,k,l, Fc-squared, Fo-squared, sigma(Fo-squared) and status flag
#
data_I
_shelx_title ' veli4_0m_a.res in P2(1)/c'
_shelx_refln_list_code          4
_shelx_F_calc_maximum      277.77
_exptl_crystal_F_000      1752.00
_reflns_d_resolution_high  0.7480
 
loop_
 _symmetry_equiv_pos_as_xyz
 'x, y, z'
 '-x, y+1/2, -z+1/2'
 '-x, -y, -z'
 'x, -y-1/2, z-1/2'
 
_cell_length_a    13.5115
_cell_length_b    23.1062
_cell_length_c    13.8677
_cell_angle_alpha  90.000
_cell_angle_beta  100.639
_cell_angle_gamma  90.000
 
_shelx_F_squared_multiplier     1.000
 
loop_
 _refln_index_h
 _refln_index_k
 _refln_index_l
 _refln_F_squared_calc
 _refln_F_squared_meas
 _refln_F_squared_sigma
 _refln_observed_status
   2   0   0     1673.45     1299.36     39.32 o
   3   0   0     2935.47     3092.63     45.02 o
   4   0   0    31660.31    29574.38    399.34 o
   5   0   0      104.82       63.91      9.42 o
   6   0   0        2.99        8.20      7.09 o
   7   0   0      143.49      114.44     10.73 o
   8   0   0     1077.65      995.43     28.36 o
   9   0   0        6.38       -4.05     11.50 o
  10   0   0       56.04       74.51     12.15 o
  11   0   0       41.83       26.07     13.21 o
  12   0   0        0.28       -5.16     15.36 o
  13   0   0      173.48      165.65     29.41 o
  14   0   0       54.00       84.25     22.18 o
  15   0   0       15.49        6.10     24.24 o
  16   0   0       10.35       78.31     28.58 o
  17   0   0        1.67       88.81     47.93 o
   2   1   0      279.41      252.26      4.87 o
   3   1   0    18454.34    17646.32    150.87 o
   4   1   0      755.69      768.29     19.59 o
   5   1   0     3761.93     3793.22     40.68 o
   6   1   0       30.99       21.74      5.14 o
   7   1   0       29.79       53.25      7.05 o
   8   1   0      204.18      213.75      9.49 o
   9   1   0      776.19      743.55     15.66 o
  10   1   0        0.16        5.65     10.25 o
  11   1   0      295.43      250.84     12.73 o
  12   1   0        7.08       10.57     11.06 o
  13   1   0     3231.99     3005.82     51.03 o
  14   1   0       82.41      118.93     22.57 o
  15   1   0        0.80       39.87     17.27 o
  16   1   0       27.79       53.51     21.96 o
  17   1   0       54.06      -29.67     68.93 o
   2   2   0    43173.98    39622.50    753.49 o
   3   2   0      191.54      169.08      4.54 o
   4   2   0      820.43      750.50      9.63 o
   5   2   0        8.88        9.28      3.51 o
   6   2   0       22.56       12.31      4.98 o
   7   2   0        0.12       -7.45      5.34 o
   8   2   0      490.78      525.94     12.63 o
   9   2   0      419.95      409.00     13.49 o
  10   2   0      173.29      188.68     10.36 o
  11   2   0       21.12        0.74      9.52 o
  12   2   0       55.20       62.17     11.34 o
  13   2   0        3.43       19.86     22.99 o
  14   2   0      110.06       78.05     19.67 o
  15   2   0       41.01       58.27     17.42 o
  16   2   0        0.03      -13.01     29.48 o
  17   2   0       14.44        9.68     30.04 o
   1   3   0        0.88       -6.23      3.12 o
   2   3   0    18296.06    17491.05    142.52 o
   3   3   0     1061.86     1192.79     11.62 o
   4   3   0     1150.49     1076.60     14.77 o
   5   3   0      449.46      440.27      8.56 o
   6   3   0      713.32      710.97     11.00 o
   7   3   0      275.34      269.33      9.55 o
   8   3   0      205.44      195.59      9.28 o
   9   3   0        0.75       -4.69      6.73 o
  10   3   0      244.05      209.71     11.06 o
  11   3   0      356.25      331.95     15.35 o
  12   3   0      740.90      719.63     22.29 o
  13   3   0      140.16      142.20     17.34 o
  14   3   0       38.17       62.16     16.31 o
  15   3   0       40.89        5.31     25.43 o
  16   3   0       28.05       16.02     20.23 o
  17   3   0        6.17      -10.71     28.70 o
   0   4   0     1380.84     1199.83     20.24 o
   1   4   0     6177.93     6006.74     56.20 o
   2   4   0     1151.67     1242.93     12.54 o
   3   4   0      424.75      395.88      5.90 o
   4   4   0      833.61      793.04      9.14 o
   5   4   0     1076.84     1118.86     14.04 o
   6   4   0      204.55      168.50      6.99 o
   7   4   0     2977.07     2827.58     29.55 o
   8   4   0      144.66      143.10      8.26 o
   9   4   0      403.36      415.62     13.30 o
  10   4   0        3.97       -3.68      8.21 o
  11   4   0        0.77       -3.26     10.57 o
  12   4   0       54.35       33.57     12.81 o
  13   4   0       49.10       75.30     15.48 o
  14   4   0        4.71       26.06     16.30 o
  15   4   0       73.14       76.34     19.09 o
  16   4   0        1.02       -9.35     27.32 o
  17   4   0       13.20       17.73     36.76 o
   1   5   0       48.04       67.81      4.10 o
   2   5   0    25379.43    23509.34    212.42 o
   3   5   0        9.11        6.78      2.71 o
   4   5   0      325.74      312.83      6.14 o
   5   5   0       74.78       71.17      4.99 o
   6   5   0      221.70      190.68      7.47 o
   7   5   0      657.73      653.26     11.84 o
   8   5   0       73.28       82.36      6.72 o
   9   5   0       44.07       29.58      7.63 o
  10   5   0       58.60       27.22     12.22 o
  11   5   0      368.45      340.50     16.59 o
  12   5   0      384.92      374.53     17.70 o
  13   5   0        1.88      -12.56     14.01 o
  14   5   0        4.26       22.31     16.95 o
  15   5   0        5.09      -16.67     20.78 o
  16   5   0        5.59       -2.31     22.97 o
  17   5   0        0.31       -1.45     43.52 o
   0   6   0     1059.08     1038.57     19.98 o
   1   6   0     2577.61     2869.63     29.57 o
   2   6   0    10874.73    11209.65     98.17 o
   3   6   0     3990.80     3869.56     36.60 o
   4   6   0      759.00      740.84     10.24 o
   5   6   0     3570.07     3627.59     32.02 o
   6   6   0      192.22      193.22      7.54 o
   7   6   0       43.63       65.94      6.02 o
   8   6   0      136.04      134.05      7.36 o
   9   6   0       42.82       44.04      5.97 o
  10   6   0      456.87      472.06     22.20 o
  11   6   0      895.89      886.84     48.11 o
  12   6   0       24.69       20.54     13.77 o
  13   6   0        3.67      -10.70     17.11 o
  14   6   0       22.73       46.73     16.59 o
  15   6   0       65.22      108.46     24.94 o
  16   6   0       28.54       17.83     26.15 o
  17   6   0       22.91      -17.72     37.17 o
   1   7   0     8561.69     8454.10     79.83 o
   2   7   0      742.21      710.32     11.50 o
   3   7   0        2.64        8.14      3.75 o
   4   7   0        0.00       -2.61      4.06 o
   5   7   0      232.05      162.25      6.67 o
   6   7   0       14.25        3.77      5.31 o
   7   7   0      319.60      321.24     10.20 o
   8   7   0       77.05       78.63      7.70 o
   9   7   0      941.91      889.62     16.36 o
  10   7   0      300.60      283.31     17.79 o
  11   7   0      199.39      196.65     16.69 o
  12   7   0       37.03       42.64     13.74 o
  13   7   0       13.35       25.09     14.88 o
  14   7   0       34.53       22.31     17.58 o
  15   7   0       20.59       48.71     21.40 o
  16   7   0       10.28       38.95     25.39 o
  17   7   0       36.93      140.67     38.07 o
   0   8   0       24.82       32.90      7.81 o
   1   8   0        1.06        0.13      4.65 o
   2   8   0     1729.45     1888.27     22.49 o
   3   8   0     6245.86     6468.28     59.58 o
   4   8   0     2353.75     2264.63     24.46 o
   5   8   0     2793.92     2882.16     28.17 o
   6   8   0      142.82      155.03      7.96 o
   7   8   0       32.28       38.80      6.29 o
   8   8   0     1526.35     1516.48     21.48 o
   9   8   0      214.10      278.36     14.09 o
  10   8   0    11383.26    11301.53    116.91 o
  11   8   0      480.29      448.11     27.79 o
  12   8   0       17.55        1.54     13.78 o
  13   8   0       44.10       80.48     16.18 o
  14   8   0       61.46       77.02     18.41 o
  15   8   0       21.12        8.45     20.51 o
  16   8   0      108.60      110.71     40.29 o
  17   8   0       20.43      119.97     53.00 o
   1   9   0      229.60      184.45      7.73 o
   2   9   0       95.18      104.25      6.85 o
   3   9   0    23879.76    24790.82    214.49 o
   4   9   0      965.04     1026.70     23.02 o
   5   9   0      885.05      909.48     15.06 o
   6   9   0     1561.66     1558.53     18.13 o
   7   9   0      304.45      294.23     10.29 o
   8   9   0       34.99       54.64      7.43 o
   9   9   0      819.31      727.66     16.89 o
  10   9   0       98.01      139.99     11.91 o
  11   9   0      163.18      230.13     21.49 o
  12   9   0       48.47       27.78     14.30 o
  13   9   0      156.27      162.95     18.48 o
  14   9   0       47.93      128.00     23.94 o
  15   9   0       37.05       40.42     22.29 o
  16   9   0       19.07       36.97     45.71 o
   0  10   0     1989.24     2077.17     33.32 o
   1  10   0       92.16       89.92      6.89 o
   2  10   0      135.37      131.00      8.81 o
   3  10   0       35.82       29.99     15.35 o
   4  10   0     1078.87     1276.23     17.31 o
   5  10   0     2650.78     3082.62     32.59 o
   6  10   0      138.67      139.89      7.32 o
   7  10   0      521.50      458.05     10.29 o
   8  10   0      185.80      192.61     10.21 o
   9  10   0     1813.96     1736.99     26.16 o
  10  10   0     6675.82     6782.93     82.06 o
  11  10   0      271.15      330.93     23.20 o
  12  10   0      207.93      245.31     23.80 o
  13  10   0        0.66       18.04     16.93 o
  14  10   0        5.97       -0.28     23.90 o
  15  10   0        3.16        8.74     22.08 o
  16  10   0       28.50       42.11     27.14 o
   1  11   0      197.70      175.88     10.23 o
   2  11   0     1845.01     2008.07     25.66 o
   3  11   0      109.80      105.44      7.40 o
   4  11   0     3170.56     3301.03     34.94 o
   5  11   0       20.32       18.83      5.48 o
   6  11   0      398.76      389.55     10.39 o
   7  11   0        0.30       -9.41      5.43 o
   8  11   0     1103.35     1078.87     18.93 o
   9  11   0      203.72      202.56     12.47 o
  10  11   0      559.08      527.74     17.85 o
  11  11   0      356.39      338.68     16.20 o
  12  11   0      454.36      432.39     26.74 o
  13  11   0       25.26       48.32     19.81 o
  14  11   0        1.42      -15.70     21.60 o
  15  11   0        2.39      -15.67     21.87 o
  16  11   0        0.89       12.09     33.28 o
   0  12   0      780.23      799.92     19.73 o
   1  12   0     1778.46     1755.27     22.06 o
   2  12   0      236.27      212.16     10.05 o
   3  12   0        2.47        6.25      5.43 o
   4  12   0      101.48      135.21      7.57 o
   5  12   0      311.85      271.45      9.45 o
   6  12   0       16.60        7.73      5.80 o
   7  12   0       24.75       23.61      6.17 o
   8  12   0       10.26       19.30      9.44 o
   9  12   0      343.93      325.09     15.62 o
  10  12   0     2315.32     2299.57     34.96 o
  11  12   0        2.47       -7.71     14.18 o
  12  12   0       99.72       93.45     12.97 o
  13  12   0        0.08      -34.61     17.30 o
  14  12   0        2.07       -8.55     20.17 o
  15  12   0        8.83       48.71     25.52 o
  16  12   0       43.12      103.60     44.68 o
   1  13   0      614.22      636.49     13.30 o
   2  13   0      618.65      614.21     14.58 o
   3  13   0     2607.46     2826.24     31.67 o
   4  13   0      144.26       96.33      7.90 o
   5  13   0       27.70       13.64      5.39 o
   6  13   0        0.72       -8.27      5.61 o
   7  13   0      169.27      153.26      8.84 o
   8  13   0      176.47      149.69     10.04 o
   9  13   0      692.86      682.89     35.43 o
  10  13   0      424.48      475.56     21.93 o
  11  13   0       24.20       -0.47     12.76 o
  12  13   0       28.05       47.16     12.93 o
  13  13   0       38.35        3.90     17.59 o
  14  13   0        0.80      -10.90     21.07 o
  15  13   0        5.52       63.14     38.23 o
  16  13   0       38.55       47.93     81.76 o
   0  14   0      727.28      728.25     20.59 o
   1  14   0       85.29       88.27      7.43 o
   2  14   0       28.08       35.43      7.31 o
   3  14   0      433.94      464.72     14.03 o
   4  14   0      322.08      334.51     10.92 o
   5  14   0      104.81      105.17      7.77 o
   6  14   0      267.93      254.59      9.61 o
   7  14   0        3.16       -3.29      8.31 o
   8  14   0       11.09       -7.24      7.75 o
   9  14   0       28.89      -12.06     14.57 o
  10  14   0       46.05       47.85     16.07 o
  11  14   0       40.56       34.39     17.19 o
  12  14   0       13.31       57.88     17.67 o
  13  14   0       47.06       19.79     21.86 o
  14  14   0       21.26       10.82     29.88 o
  15  14   0        2.60       81.44     55.99 o
   1  15   0        9.62       -4.19      7.02 o
   2  15   0       26.25       15.04      7.23 o
   3  15   0      524.73      540.93     13.43 o
   4  15   0       14.52       19.20      6.10 o
   5  15   0      248.11      203.23      8.79 o
   6  15   0       73.40       86.86     10.70 o
   7  15   0       28.21       14.52     11.87 o
   8  15   0      311.06      301.54     13.31 o
   9  15   0        5.67       -8.18     17.82 o
  10  15   0      157.38      136.99     18.40 o
  11  15   0        5.56       20.22     16.47 o
  12  15   0       29.98       14.81     22.33 o
  13  15   0       11.36       40.51     20.02 o
  14  15   0       18.42       10.74     39.19 o
  15  15   0        0.45      -15.75     55.21 o
   0  16   0     2441.56     2350.39     42.46 o
   1  16   0      449.22      413.84     13.67 o
   2  16   0       46.67       24.90      7.77 o
   3  16   0      125.18      135.16      9.99 o
   4  16   0      121.58      132.09      9.05 o
   5  16   0      735.52      787.51     13.49 o
   6  16   0      436.77      405.65     15.99 o
   7  16   0       60.79       74.70     11.09 o
   8  16   0      417.58      405.68     19.14 o
   9  16   0      346.33      402.88     22.81 o
  10  16   0      184.37      200.98     18.97 o
  11  16   0       45.26        2.86     19.65 o
  12  16   0       86.90      104.33     22.20 o
  13  16   0       39.64       21.76     26.75 o
  14  16   0       23.93      -28.41     58.74 o
  15  16   0       28.07      103.44     64.85 o
   1  17   0     3164.63     2949.93     35.74 o
   2  17   0        5.84       13.51      8.50 o
   3  17   0      254.99      236.96     11.84 o
   4  17   0       14.90        6.91      6.73 o
   5  17   0        2.24        6.12      5.40 o
   6  17   0      214.29      169.82     13.03 o
   7  17   0      258.47      260.60     15.05 o
   8  17   0      176.29      145.70     13.52 o
   9  17   0        7.16        5.52     15.62 o
  10  17   0        2.16       -2.93     18.05 o
  11  17   0       16.28       33.27     21.41 o
  12  17   0      112.05      168.10     31.32 o
  13  17   0       15.77       66.89     31.34 o
  14  17   0      142.28      117.65     46.53 o
   0  18   0      236.87      422.31     48.82 o
   1  18   0     3464.56     3352.59     64.34 o
   2  18   0        6.92        7.19      9.21 o
   3  18   0      142.30      148.17     10.53 o
   4  18   0      259.10      268.06     10.49 o
   5  18   0      667.86      704.37     20.69 o
   6  18   0       85.64       48.81     12.45 o
   7  18   0      115.48      107.31     14.36 o
   8  18   0        7.00        9.71     14.57 o
   9  18   0       99.53       98.47     16.59 o
  10  18   0        4.42       23.71     20.99 o
  11  18   0        0.53        3.35     27.11 o
  12  18   0       16.43        3.82     35.52 o
  13  18   0       82.80      120.38     39.58 o
  14  18   0       32.86       10.81     49.03 o
   1  19   0      436.65      493.52     23.58 o
   2  19   0       54.19       41.17     10.71 o
   3  19   0      130.31      142.08     11.15 o
   4  19   0        1.77      -12.84      9.00 o
   5  19   0        0.33       19.94     13.34 o
   6  19   0        1.68       -2.36     14.79 o
   7  19   0       11.30       35.05     13.75 o
   8  19   0      251.30      210.48     15.95 o
   9  19   0       43.10       70.99     12.58 o
  10  19   0       12.61       38.60     22.59 o
  11  19   0      109.51      133.30     32.84 o
  12  19   0       86.34      132.92     36.78 o
  13  19   0        3.10       71.68     49.79 o
   0  20   0     3407.84     3572.79     62.07 o
   1  20   0     1188.38     1027.91     23.20 o
   2  20   0      676.92      624.57     21.98 o
   3  20   0       85.76       86.39     12.52 o
   4  20   0        0.00        0.10      7.55 o
   5  20   0       43.96       39.45     14.27 o
   6  20   0       38.93       26.20     14.92 o
   7  20   0       24.35        1.26     17.52 o
   8  20   0      186.90      212.89     17.16 o
   9  20   0       15.81       20.28     14.94 o
  10  20   0       26.77       24.23     23.81 o
  11  20   0       17.15      -13.14     32.03 o
  12  20   0       76.28      121.98     60.05 o
  13  20   0      226.45      354.51     59.95 o
   1  21   0      448.57      449.46     21.74 o
   2  21   0      205.04      240.30     15.75 o
   3  21   0      245.58      276.01     15.72 o
   4  21   0        1.46       -7.23     13.25 o
   5  21   0       27.16       51.68     15.27 o
   6  21   0        0.54       27.05     15.99 o
   7  21   0        1.39      -19.73     15.28 o
   8  21   0        3.02      -20.47     16.47 o
   9  21   0       16.84       -7.82     19.02 o
  10  21   0        1.71       52.28     34.25 o
  11  21   0        8.62       28.56     46.91 o
  12  21   0        2.61       -9.34     54.63 o
   0  22   0     6442.85     6361.77     98.05 o
   1  22   0       15.03        8.23     12.58 o
   2  22   0       79.04       62.06     13.05 o
   3  22   0       13.44        9.21     11.83 o
   4  22   0       69.39       64.50     10.26 o
   5  22   0        0.00       16.62     15.88 o
   6  22   0       83.73      123.59     27.34 o
   7  22   0       16.32       52.08     24.62 o
   8  22   0        0.60        1.04     20.33 o
   9  22   0       10.32      -24.39     17.19 o
  10  22   0        6.57       40.15     31.81 o
  11  22   0       39.98       90.18     34.86 o
  12  22   0       47.87       86.65     56.16 o
   1  23   0        1.00      -15.07     13.07 o
   2  23   0        0.19      -25.70     12.85 o
   3  23   0        2.54       14.89     15.35 o
   4  23   0       28.61       27.14     10.76 o
   5  23   0       43.43       49.61     19.42 o
   6  23   0        1.80       27.93     18.60 o
   7  23   0       28.11       -5.80     19.12 o
   8  23   0        5.02        1.12     21.17 o
   9  23   0        0.27      -12.70     23.23 o
  10  23   0       12.14       36.87     45.84 o
  11  23   0      112.40       72.44     38.81 o
   0  24   0       37.81       49.99     21.15 o
   1  24   0       85.41      108.31     15.49 o
   2  24   0        0.00        7.54     14.27 o
   3  24   0       35.64       22.21     13.56 o
   4  24   0        0.71        0.07     22.29 o
   5  24   0       34.76       62.55     21.31 o
   6  24   0       22.55        7.85     21.98 o
   7  24   0       42.10       65.07     22.51 o
   8  24   0       16.26       11.67     32.31 o
   9  24   0        7.38       36.21     36.42 o
  10  24   0       20.72       23.41     44.15 o
  11  24   0        2.75      -10.03     73.30 o
   1  25   0       19.33       35.66     18.31 o
   2  25   0      120.45      200.00     27.00 o
   3  25   0        0.00       -1.16     12.36 o
   4  25   0       21.26       -2.02     14.93 o
   5  25   0        0.01       19.16     27.00 o
   6  25   0       20.97       21.83     23.71 o
   7  25   0        1.11      -37.49     26.33 o
   8  25   0        4.36      -15.55     28.68 o
   9  25   0        0.01      -32.72     40.65 o
  10  25   0       11.86       -8.37     54.63 o
   0  26   0      148.10      163.33     30.57 o
   1  26   0        6.34       28.93     19.20 o
   2  26   0       94.36       99.89     19.99 o
   3  26   0       48.33       46.38     16.57 o
   4  26   0       47.85       37.43     24.64 o
   5  26   0        0.58      -25.58     30.40 o
   6  26   0        0.52       -6.81     26.15 o
   7  26   0       70.50       70.27     28.97 o
   8  26   0       17.40       -3.99     44.38 o
   9  26   0       85.00      165.62     63.80 o
   1  27   0       77.76       78.12     23.24 o
   2  27   0      146.71      174.43     21.84 o
   3  27   0      243.93      305.93     28.18 o
   4  27   0        5.01       14.33     30.75 o
   5  27   0       66.31       52.40     30.34 o
   6  27   0        7.24       27.40     31.77 o
   7  27   0        2.77      -25.01     44.56 o
   8  27   0       17.94       59.24     44.57 o
   0  28   0       64.11       64.62     56.93 o
   1  28   0        1.13      -15.97     22.50 o
   2  28   0       60.37       81.34     26.43 o
   3  28   0        6.65       -2.84     31.30 o
   4  28   0      111.51      113.40     33.39 o
   5  28   0       27.32       30.58     32.18 o
   6  28   0        0.79       -9.51     38.56 o
   7  28   0        0.39      -13.26     59.41 o
   1  29   0       29.83       -9.72     27.85 o
   2  29   0        0.03       87.31     41.27 o
   3  29   0       49.66       -3.48     35.19 o
   4  29   0       10.82       55.23     36.17 o
   5  29   0       27.83      -33.41     49.16 o
   6  29   0        8.70     -112.17     76.40 o
   0  30   0        0.37      -62.97     62.29 o
   1  30   0        0.44       14.68     36.68 o
   2  30   0      181.07      222.07     41.73 o
   3  30   0       25.27       55.20     41.80 o
   4  30   0       90.13      109.85    101.15 o
 -17   1   1       32.24       36.17     27.91 o
 -16   1   1        2.59       14.67     21.52 o
 -15   1   1      226.33      246.71     30.42 o
 -14   1   1      244.46      324.17     19.88 o
 -13   1   1      514.13      613.09     23.85 o
 -12   1   1       24.35       22.28     10.23 o
 -11   1   1       27.38       30.87      8.83 o
 -10   1   1       78.12       91.94      9.27 o
  -9   1   1       61.52       71.78      7.27 o
  -8   1   1      151.42      207.27      8.88 o
  -7   1   1      136.69      175.57     10.77 o
  -6   1   1     1401.54     1409.34     22.85 o
  -5   1   1     2331.78     2389.25     33.91 o
  -4   1   1      666.79      741.46     13.92 o
  -3   1   1      555.60      548.86     10.54 o
  -2   1   1     7563.46     7245.49    223.40 o
   2   1   1     2309.82     2117.70     20.65 o
   3   1   1      190.02      154.64      4.60 o
   4   1   1       17.38       12.49      3.31 o
   5   1   1     2179.94     2092.91     20.12 o
   6   1   1     4890.97     5387.19     47.90 o
   7   1   1       70.90      108.86      5.80 o
   8   1   1      142.23      152.65      8.80 o
   9   1   1      324.63      313.53     14.49 o
  10   1   1      436.78      417.37     15.13 o
  11   1   1      642.27      526.02     21.77 o
  12   1   1        0.34      -15.63     11.36 o
  13   1   1        8.75       53.90     15.05 o
  14   1   1      730.12      700.35     25.69 o
  15   1   1      139.69      140.58     25.69 o
  16   1   1       83.80       96.37     23.75 o
  17   1   1        6.71        1.90     40.66 o
 -17   2   1       17.33       26.28     30.32 o
 -16   2   1        5.33       40.25     19.60 o
 -15   2   1       16.73       67.67     16.80 o
 -14   2   1      229.97      286.76     25.25 o
 -13   2   1      244.00      249.54     19.86 o
 -12   2   1      267.03      266.55     24.09 o
 -11   2   1       50.66       59.76      9.50 o
 -10   2   1      570.33      558.78     17.49 o
  -9   2   1        4.00        4.41      6.40 o
  -8   2   1       47.97       45.60      6.01 o
  -7   2   1      634.26      660.94     18.55 o
  -6   2   1     2756.92     2906.28     33.57 o
  -5   2   1     1090.53      982.82     19.93 o
  -4   2   1      959.15      939.55     17.57 o
  -3   2   1     4096.21     3930.74     45.40 o
  -2   2   1    24528.54    22869.62    354.82 o
   2   2   1    17490.67    16432.78    152.71 o
   3   2   1     1465.41     1414.31     14.57 o
   4   2   1      920.72      866.92     10.97 o
   5   2   1      318.37      308.64      6.58 o
   6   2   1     5879.76     6331.97     53.13 o
   7   2   1      263.30      275.95      9.28 o
   8   2   1     1457.12     1706.68     24.84 o
   9   2   1        1.39       -4.61      7.31 o
  10   2   1       64.06       74.48      9.66 o
  11   2   1       21.96       20.05     10.48 o
  12   2   1       17.54       27.98     11.60 o
  13   2   1      291.37      286.05     17.18 o
  14   2   1       58.59       44.96     16.49 o
  15   2   1       35.71       59.68     19.20 o
  16   2   1        0.18        8.24     23.39 o
  17   2   1        0.10        5.60     31.44 o
 -17   3   1        0.48      -33.39     36.23 o
 -16   3   1        0.41       -2.63     21.76 o
 -15   3   1       26.95       20.74     16.44 o
 -14   3   1        3.29       21.34     13.83 o
 -13   3   1       53.37       49.94     14.37 o
 -12   3   1      172.52      139.84     12.49 o
 -11   3   1        1.21       13.66      9.09 o
 -10   3   1       23.69       19.32      7.92 o
  -9   3   1       32.96       34.56      7.05 o
  -8   3   1      202.40      217.88      9.72 o
  -7   3   1     8113.85     8503.68    109.99 o
  -6   3   1       64.64       83.10      5.12 o
  -5   3   1     5380.46     5466.49     58.96 o
  -4   3   1      182.06      199.64      4.98 o
  -3   3   1     1687.43     1666.67     18.34 o
  -2   3   1      165.86      140.15      3.35 o
  -1   3   1     9782.15     8661.80    126.84 o
   0   3   1      179.46      225.51      7.40 o
   1   3   1     7658.73     6999.75     58.86 o
   2   3   1       22.31       15.31      2.83 o
   3   3   1     2191.18     2076.24     19.14 o
   4   3   1      382.69      433.55      7.86 o
   5   3   1      687.13      716.66     10.23 o
   6   3   1      386.71      330.97     10.47 o
   7   3   1     1551.11     1704.15     20.90 o
   8   3   1       70.90       68.14      6.72 o
   9   3   1       29.38       28.93      8.06 o
  10   3   1       66.69       72.47     10.67 o
  11   3   1       87.28       73.78     16.42 o
  12   3   1      157.46      182.30     15.05 o
  13   3   1      273.24      239.71     16.35 o
  14   3   1        1.28       18.00     16.82 o
  15   3   1       10.17      -22.54     18.86 o
  16   3   1        3.96       19.32     26.90 o
  17   3   1        1.65       -8.24     32.86 o
 -17   4   1        4.39      -18.08     33.66 o
 -16   4   1       15.41       -9.61     20.67 o
 -15   4   1        8.52       15.40     18.22 o
 -14   4   1       19.28       24.10     16.68 o
 -13   4   1       26.66       14.92     12.83 o
 -12   4   1      631.26      595.73     19.98 o
 -11   4   1       71.29       83.00     10.33 o
 -10   4   1       92.73       97.43      9.35 o
  -9   4   1       27.00       35.02      7.25 o
  -8   4   1        0.17        1.70      5.49 o
  -7   4   1        2.19        6.52      5.06 o
  -6   4   1       31.83       50.58      5.68 o
  -5   4   1      686.11      718.61     10.19 o
  -4   4   1      505.63      515.04      9.23 o
  -3   4   1     5619.46     5473.91     76.31 o
  -2   4   1     6595.92     6488.98     66.39 o
  -1   4   1      242.59      215.99      4.36 o
   0   4   1    77156.25    70478.18   1888.79 o
   1   4   1      780.19      767.32      9.75 o
   2   4   1     3500.78     3301.56     29.81 o
   3   4   1        6.89        9.16      3.19 o
   4   4   1       56.70       72.31      4.10 o
   5   4   1      337.76      379.98      7.96 o
   6   4   1       88.43      140.93      5.67 o
   7   4   1       20.34       15.12      5.63 o
   8   4   1      384.87      339.40     10.53 o
   9   4   1      175.47      149.40      7.17 o
  10   4   1       71.46       72.77     10.56 o
  11   4   1      108.14       64.34     11.58 o
  12   4   1      818.39      798.84     24.17 o
  13   4   1        2.13      -10.63     14.28 o
  14   4   1        1.12       21.49     16.32 o
  15   4   1       18.73       19.93     19.83 o
  16   4   1       15.29       11.67     24.16 o
  17   4   1       45.54       46.81     33.77 o
 -17   5   1       18.50      -12.25     59.04 o
 -16   5   1        2.74       16.58     24.17 o
 -15   5   1       12.89       -7.04     30.31 o
 -14   5   1       18.20       -8.17     16.28 o
 -13   5   1        1.94      -20.08     13.13 o
 -12   5   1        4.01       -5.94     11.98 o
 -11   5   1       32.22       10.82      9.79 o
 -10   5   1        0.61       -5.26     12.77 o
  -9   5   1     1034.47      955.39     19.49 o
  -8   5   1     1345.61     1427.84     23.12 o
  -7   5   1      265.98      272.06      7.65 o
  -6   5   1      141.99      129.65      6.05 o
  -5   5   1     1300.66     1290.36     15.67 o
  -4   5   1     3601.43     3667.77     38.63 o
  -3   5   1      198.44      192.40      4.84 o
  -2   5   1     8561.32     8365.84     82.32 o
  -1   5   1     1657.60     1915.71     18.94 o
   0   5   1      821.39      753.79      9.72 o
   1   5   1     8352.22     8508.56     75.29 o
   2   5   1    14264.77    13910.33    115.39 o
   3   5   1     6671.18     6542.28     54.11 o
   4   5   1     1410.87     1293.00     14.26 o
   5   5   1       47.74       55.01      4.52 o
   6   5   1      296.50      243.91      7.10 o
   7   5   1       66.46       69.74      6.36 o
   8   5   1       88.29       95.80      8.79 o
   9   5   1        4.67       14.83      6.39 o
  10   5   1        0.47       -9.65     11.54 o
  11   5   1       16.02       -2.53     10.99 o
  12   5   1        1.02       -5.72     12.32 o
  13   5   1      150.73      197.51     16.22 o
  14   5   1        0.10       -4.22     16.47 o
  15   5   1       60.93       84.35     20.81 o
  16   5   1        0.29       21.33     40.91 o
  17   5   1       15.57       67.08     33.69 o
 -17   6   1        4.70       -6.38     72.95 o
 -16   6   1        7.28      -11.71     21.99 o
 -15   6   1       25.37       19.43     17.64 o
 -14   6   1        0.77      -14.01     15.43 o
 -13   6   1        0.47       -0.01     13.49 o
 -12   6   1      156.79      133.08     14.55 o
 -11   6   1       47.34       31.78     11.09 o
 -10   6   1      992.03      873.51     21.63 o
  -9   6   1     2499.16     2287.64     34.29 o
  -8   6   1      169.64      178.02      7.89 o
  -7   6   1      574.15      578.88     10.97 o
  -6   6   1      163.82      172.98      6.84 o
  -5   6   1       12.66       -1.27      3.79 o
  -4   6   1      547.06      526.40      8.03 o
  -3   6   1        5.01        2.06      3.92 o
  -2   6   1      196.70      244.10      7.18 o
  -1   6   1    14686.18    14263.87    130.39 o
   0   6   1     1831.11     1830.48     19.44 o
   1   6   1      160.07      184.81      6.24 o
   2   6   1        8.26        2.72      3.64 o
   3   6   1      568.02      614.45      9.11 o
   4   6   1     2328.03     2307.64     22.33 o
   5   6   1      516.35      534.41      9.38 o
   6   6   1        2.54       -2.84      4.07 o
   7   6   1     2038.98     2005.60     24.28 o
   8   6   1      133.19      166.77      8.75 o
   9   6   1      465.68      456.61     12.94 o
  10   6   1      318.86      297.29     11.95 o
  11   6   1       62.18       35.50     15.29 o
  12   6   1       24.69       -5.62     12.23 o
  13   6   1       18.85       17.59     15.07 o
  14   6   1        4.20      -18.85     19.00 o
  15   6   1       17.93       47.52     25.50 o
  16   6   1       10.01       67.87     26.45 o
  17   6   1        1.20      -49.83     39.26 o
 -17   7   1       62.51      153.79     43.23 o
 -16   7   1        0.03        3.82     26.67 o
 -15   7   1        5.69       -2.48     18.60 o
 -14   7   1        5.54        2.73     16.31 o
 -13   7   1       29.58       16.99     16.65 o
 -12   7   1       22.30      -13.60     13.13 o
 -11   7   1      200.51      213.51     22.74 o
 -10   7   1      321.28      355.77     22.27 o
  -9   7   1      196.19      212.95     12.39 o
  -8   7   1        0.00        1.79      6.40 o
  -7   7   1      481.48      478.08     11.35 o
  -6   7   1      252.55      339.02      8.79 o
  -5   7   1     1871.36     1763.24     20.57 o
  -4   7   1        0.82       -4.04      2.98 o
  -3   7   1      133.41      145.35      6.67 o
  -2   7   1       87.27       73.44      4.04 o
  -1   7   1      311.06      292.02      7.42 o
   0   7   1       17.57       28.77      4.42 o
   1   7   1     1694.31     1664.69     18.91 o
   2   7   1     3966.43     4256.21     38.82 o
   3   7   1     1078.46      984.37     13.00 o
   4   7   1     4622.68     5097.39     44.12 o
   5   7   1      287.94      282.88     10.31 o
   6   7   1      287.87      304.30      8.20 o
   7   7   1        3.16        5.22      4.19 o
   8   7   1       14.07        7.90      7.10 o
   9   7   1       51.03       62.07      8.40 o
  10   7   1       56.98       56.10      9.48 o
  11   7   1        2.12        0.33     13.02 o
  12   7   1      308.96      284.88     16.82 o
  13   7   1       23.25       16.09     14.82 o
  14   7   1       33.03       57.00     18.76 o
  15   7   1        3.88      -46.51     27.59 o
  16   7   1       14.61       29.70     26.08 o
  17   7   1       44.96      112.29     43.02 o
 -17   8   1       40.98       20.37     43.88 o
 -16   8   1        6.00       40.09     26.30 o
 -15   8   1        0.00        3.93     24.14 o
 -14   8   1       14.30       11.66     16.63 o
 -13   8   1      118.77      132.95     15.76 o
 -12   8   1      680.23      726.14     28.95 o
 -11   8   1     3930.55     3802.96    108.75 o
 -10   8   1     3974.72     4070.86     71.23 o
  -9   8   1     3089.59     3017.04     36.78 o
  -8   8   1       13.19       18.06      6.67 o
  -7   8   1     1259.05     1193.32     18.37 o
  -6   8   1       52.53       54.88      6.19 o
  -5   8   1      183.72      256.25      7.53 o
  -4   8   1     1991.13     2276.78     25.99 o
  -3   8   1        1.86        6.49      5.00 o
  -2   8   1      935.41      956.54     13.34 o
  -1   8   1       66.42       57.40      5.18 o
   0   8   1     1580.19     1520.34     19.01 o
   1   8   1       97.21      122.96      6.06 o
   2   8   1      142.80      182.14      7.61 o
   3   8   1     2804.84     2733.95     27.72 o
   4   8   1     2465.49     2566.29     26.85 o
   5   8   1       73.51       63.60      5.28 o
   6   8   1        0.00       -6.23      4.69 o
   7   8   1       32.48       25.50      5.27 o
   8   8   1      275.18      275.32     11.39 o
   9   8   1      711.31      770.27     18.48 o
  10   8   1      410.86      472.47     26.99 o
  11   8   1      279.90      294.33     14.53 o
  12   8   1      229.74      225.42     17.24 o
  13   8   1       99.12       95.61     16.80 o
  14   8   1       40.33       24.12     18.93 o
  15   8   1      147.64      192.70     23.90 o
  16   8   1        3.33       11.33     27.61 o
 -17   9   1        6.35     -107.38     53.69 o
 -16   9   1       26.60       54.38     25.27 o
 -15   9   1      156.14      169.99     30.26 o
 -14   9   1        5.31       15.88     16.91 o
 -13   9   1      165.26      176.05     18.05 o
 -12   9   1       23.71       12.24     23.54 o
 -11   9   1     2998.00     2863.00    117.69 o
 -10   9   1      489.19      570.00     26.53 o
  -9   9   1       20.11       30.30      8.11 o
  -8   9   1        0.10       -1.35      7.66 o
  -7   9   1     1481.49     1384.44     20.59 o
  -6   9   1      774.27      742.75     11.79 o
  -5   9   1     4149.53     4334.65     44.85 o
  -4   9   1     5644.14     6159.97     61.31 o
  -3   9   1      657.02      804.54     14.16 o
  -2   9   1     1198.18     1159.84     15.80 o
  -1   9   1      372.12      361.74      9.23 o
   0   9   1     2098.33     2138.26     25.00 o
   1   9   1       89.19      120.18      6.94 o
   2   9   1     2203.39     2351.68     26.08 o
   3   9   1    26459.35    27556.09    227.40 o
   4   9   1     1552.52     1705.65     20.44 o
   5   9   1        5.55       16.94      7.76 o
   6   9   1        5.31       16.05      5.07 o
   7   9   1        0.21        5.12      5.10 o
   8   9   1      451.75      440.62     13.17 o
   9   9   1      134.29      170.19     11.21 o
  10   9   1      500.14      536.63     19.69 o
  11   9   1      383.03      383.64     16.06 o
  12   9   1       32.26       12.10     13.99 o
  13   9   1        3.90       11.85     15.89 o
  14   9   1       11.65       -2.37     20.82 o
  15   9   1       11.22      -29.34     23.74 o
  16   9   1      107.80      172.61     35.18 o
 -16  10   1       46.85       86.18     25.96 o
 -15  10   1        0.58       41.59     37.14 o
 -14  10   1      116.69      108.26     19.47 o
 -13  10   1        9.91      -26.30     14.78 o
 -12  10   1      670.34      623.32     24.28 o
 -11  10   1      241.38      241.61     15.79 o
 -10  10   1    10712.76    10870.37    130.31 o
  -9  10   1        0.49       33.11     13.32 o
  -8  10   1     2623.03     2488.47     32.19 o
  -7  10   1      159.17      137.66      8.83 o
  -6  10   1     1459.01     1426.95     21.31 o
  -5  10   1       10.10        2.77      7.11 o
  -4  10   1       66.39      121.84      8.14 o
  -3  10   1       11.99       30.02     22.60 o
  -2  10   1    10324.52    10717.82    101.46 o
  -1  10   1      119.05       90.84      6.59 o
   0  10   1      151.94      202.63      8.57 o
   1  10   1      281.00      272.88      9.16 o
   2  10   1    12903.54    12927.03    122.09 o
   3  10   1       76.48       60.64     10.69 o
   4  10   1       78.33       59.61      6.19 o
   5  10   1      455.21      411.87     10.66 o
   6  10   1     1515.30     1459.17     19.80 o
   7  10   1        4.73       -3.76      5.31 o
   8  10   1      923.27      923.92     15.43 o
   9  10   1        4.68       14.12      9.66 o
  10  10   1      154.24      144.19     14.85 o
  11  10   1      232.33      264.33     20.34 o
  12  10   1       70.14       80.39     16.16 o
  13  10   1       21.62       35.30     16.13 o
  14  10   1       18.63       15.47     23.64 o
  15  10   1        1.70       14.71     32.05 o
  16  10   1      497.05      702.05    154.72 o
 -16  11   1        5.84       -3.41     55.65 o
 -15  11   1       20.61       -1.82     32.46 o
 -14  11   1      157.02      160.65     20.83 o
 -13  11   1       87.19      115.32     19.24 o
 -12  11   1       69.99       72.49     14.34 o
 -11  11   1      220.20      210.12     16.69 o
 -10  11   1     2481.24     2460.97     34.73 o
  -9  11   1     3078.78     2934.09     38.13 o
  -8  11   1        0.24       -3.52      7.36 o
  -7  11   1     2873.48     2941.50     40.33 o
  -6  11   1       11.57       12.18      6.08 o
  -5  11   1       36.14       67.77      7.53 o
  -4  11   1      423.62      414.94     12.45 o
  -3  11   1    13371.51    14088.63    119.00 o
  -2  11   1       23.40       15.52      9.75 o
  -1  11   1      935.47      901.84     15.18 o
   0  11   1     1254.47     1211.17     18.06 o
   1  11   1      958.04     1053.57     16.90 o
   2  11   1       24.24       34.43      7.08 o
   3  11   1     8364.91     9182.28     84.74 o
   4  11   1      926.78      969.20     15.99 o
   5  11   1     6095.22     7085.16     67.60 o
   6  11   1       40.77       30.19      6.44 o
   7  11   1      175.99      163.43      9.09 o
   8  11   1       50.24       59.81      8.55 o
   9  11   1      848.14      823.49     19.89 o
  10  11   1      299.70      287.21     15.59 o
  11  11   1       14.54       26.80     11.38 o
  12  11   1        4.35       19.85     11.50 o
  13  11   1       40.29       45.67     18.94 o
  14  11   1       10.62       10.00     21.40 o
  15  11   1       16.21       28.97     37.34 o
  16  11   1      110.26      128.20     36.73 o
 -16  12   1       21.10       90.78     51.98 o
 -15  12   1        1.87       -2.77     22.45 o
 -14  12   1        0.25       -6.21     18.73 o
 -13  12   1      118.56      106.05     19.08 o
 -12  12   1        0.44      -11.96     14.59 o
 -11  12   1      154.22      120.32     15.39 o
 -10  12   1     5080.96     5144.75     63.15 o
  -9  12   1       10.20       -8.30     10.60 o
  -8  12   1     2728.73     2762.85     40.43 o
  -7  12   1       54.57       57.40      7.39 o
  -6  12   1      638.44      652.15     14.30 o
  -5  12   1       18.55       20.36      7.32 o
  -4  12   1     1658.29     1798.64     24.48 o
  -3  12   1       23.02       12.22      7.54 o
  -2  12   1     4108.10     4326.26     44.17 o
  -1  12   1       37.92       50.40      6.69 o
   0  12   1      114.22      121.69      7.74 o
   1  12   1      820.08      816.39     15.52 o
   2  12   1     2523.09     2788.63     33.44 o
   3  12   1     1060.49     1153.61     17.68 o
   4  12   1     2037.54     2387.25     28.14 o
   5  12   1        5.98       -1.91      6.24 o
   6  12   1      188.25      197.78      9.38 o
   7  12   1       36.02       36.86      7.54 o
   8  12   1       68.96       99.91      8.26 o
   9  12   1        1.96      -27.03     14.25 o
  10  12   1       97.57       95.15     12.65 o
  11  12   1       43.92       56.72     12.77 o
  12  12   1       19.03        3.16     12.67 o
  13  12   1        0.43       -2.23     28.05 o
  14  12   1      102.54      102.89     24.74 o
  15  12   1        0.40      -18.38     50.82 o
  16  12   1      292.32      234.91     55.15 o
 -16  13   1        7.62       61.32     76.12 o
 -15  13   1        2.12       34.36     43.14 o
 -14  13   1       49.20       45.63     20.08 o
 -13  13   1       33.79       43.09     16.59 o
 -12  13   1       50.63       58.29     14.95 o
 -11  13   1      110.41       99.19     12.56 o
 -10  13   1       11.13       38.49     14.06 o
  -9  13   1     2866.64     2673.71     40.87 o
  -8  13   1      308.97      344.99     16.86 o
  -7  13   1       40.43       32.42      8.25 o
  -6  13   1        0.01        3.88      7.31 o
  -5  13   1        4.90      -14.60      7.30 o
  -4  13   1      185.03      179.53     10.09 o
  -3  13   1      165.40      157.14      8.08 o
  -2  13   1      147.75      150.29      8.04 o
  -1  13   1       43.28       43.08      6.94 o
   0  13   1     1484.43     1423.93     21.27 o
   1  13   1       11.76      -11.25      6.90 o
   2  13   1     1564.47     1706.71     24.28 o
   3  13   1     6396.12     7037.38     67.88 o
   4  13   1      827.71      813.15     15.32 o
   5  13   1      603.53      533.39     13.66 o
   6  13   1       34.81       11.19      7.07 o
   7  13   1       56.63       75.06      8.77 o
   8  13   1       29.08       31.12      8.20 o
   9  13   1      112.23       55.43     12.74 o
  10  13   1       37.82       49.82     12.87 o
  11  13   1      122.86      139.51     13.48 o
  12  13   1       22.23       24.93     13.22 o
  13  13   1        0.43      -19.30     35.41 o
  14  13   1       73.58       73.54     23.08 o
  15  13   1       40.55       25.42     40.77 o
 -15  14   1        0.95       11.03     70.33 o
 -14  14   1      108.96      103.40     23.36 o
 -13  14   1       60.05        9.56     24.70 o
 -12  14   1       76.64       83.28     21.14 o
 -11  14   1       99.48      148.72     16.44 o
 -10  14   1      426.25      400.53     20.71 o
  -9  14   1      595.38      491.91     22.07 o
  -8  14   1      193.12      202.19     20.19 o
  -7  14   1       55.52       58.63     11.65 o
  -6  14   1      135.44      143.78     10.04 o
  -5  14   1       15.01       30.67      8.58 o
  -4  14   1       26.30       14.66      8.11 o
  -3  14   1      409.16      389.36     11.57 o
  -2  14   1      238.62      238.84     10.71 o
  -1  14   1      141.15      135.18      8.73 o
   0  14   1        4.80       -0.22      6.87 o
   1  14   1     1300.25     1283.76     21.10 o
   2  14   1      369.13      342.08     13.55 o
   3  14   1        2.55       -4.22      6.36 o
   4  14   1       85.95       74.69      7.90 o
   5  14   1       26.16       15.29      8.00 o
   6  14   1        1.25      -13.20      7.57 o
   7  14   1       14.52        4.94      8.01 o
   8  14   1       13.52       -0.50      8.02 o
   9  14   1       53.86       36.82      8.98 o
  10  14   1       16.15       22.60     13.25 o
  11  14   1        0.29       31.58     14.47 o
  12  14   1        3.05      -22.01     18.09 o
  13  14   1       42.01       25.68     16.33 o
  14  14   1       43.60       42.94     26.27 o
  15  14   1        1.42      -41.31     40.75 o
 -15  15   1        5.49      -89.05     44.52 o
 -14  15   1        9.35      -39.10     42.12 o
 -13  15   1      123.01      100.03     27.73 o
 -12  15   1       96.77      137.97     21.01 o
 -11  15   1       14.99       29.60     16.93 o
 -10  15   1      204.65      190.22     17.55 o
  -9  15   1        0.92       36.71     16.96 o
  -8  15   1      557.04      480.67     19.95 o
  -7  15   1        2.02       -8.77      8.50 o
  -6  15   1       11.99        5.59      9.13 o
  -5  15   1        0.34       -1.53      8.68 o
  -4  15   1        3.56       -3.44      9.15 o
  -3  15   1       59.17       47.36      9.11 o
  -2  15   1      194.84      165.61      9.58 o
  -1  15   1      492.04      501.03     13.51 o
   0  15   1      506.02      512.82     15.41 o
   1  15   1      751.92      789.26     18.62 o
   2  15   1       91.72      113.79      9.70 o
   3  15   1      130.99      171.52      9.86 o
   4  15   1     1620.47     1686.55     23.90 o
   5  15   1        0.03       -5.60      7.06 o
   6  15   1        8.58        5.88     10.08 o
   7  15   1       36.58       27.71      8.44 o
   8  15   1       43.40       63.04      9.40 o
   9  15   1       99.74       97.43      9.00 o
  10  15   1        1.06        2.98     13.15 o
  11  15   1        1.11       -8.52     14.98 o
  12  15   1       83.37      112.17     23.90 o
  13  15   1       10.06        8.12     29.34 o
  14  15   1        4.14       15.02     38.23 o
  15  15   1        0.01     -118.88     59.44 o
 -15  16   1        0.81      -18.08     50.09 o
 -14  16   1       33.25       48.76     37.31 o
 -13  16   1        3.57      -10.41     33.27 o
 -12  16   1      298.44      328.96     22.82 o
 -11  16   1       26.04        6.74     17.17 o
 -10  16   1      206.61      206.13     18.92 o
  -9  16   1      402.96      470.43     22.60 o
  -8  16   1       38.86       62.19     10.32 o
  -7  16   1        0.12        0.08     12.85 o
  -6  16   1       11.06       -8.66      9.52 o
  -5  16   1      207.74      223.82     12.70 o
  -4  16   1       20.22       -2.99      8.90 o
  -3  16   1      887.05      940.60     17.55 o
  -2  16   1      237.71      236.58     11.36 o
  -1  16   1      550.63      516.41     14.72 o
   0  16   1        7.22        0.04      7.88 o
   1  16   1     1647.72     1611.03     25.73 o
   2  16   1       58.68       52.26      8.97 o
   3  16   1       21.81        8.67      7.54 o
   4  16   1        2.10       14.75      7.53 o
   5  16   1      210.66      230.44     11.39 o
   6  16   1       84.58      102.10      9.35 o
   7  16   1        4.85      -15.19      9.23 o
   8  16   1      194.02      182.43     11.87 o
   9  16   1      630.02      587.90     16.14 o
  10  16   1      170.63      161.20     16.71 o
  11  16   1       51.21       45.30     19.77 o
  12  16   1       13.86       -4.15     31.87 o
  13  16   1       17.20       22.04     28.63 o
  14  16   1        5.29      -26.79     38.60 o
 -14  17   1        0.63      -70.31     39.49 o
 -13  17   1       88.95      206.57     44.99 o
 -12  17   1        0.45       19.92     21.14 o
 -11  17   1       30.83       43.48     20.03 o
 -10  17   1       31.15      -12.40     16.85 o
  -9  17   1       59.30       38.06     16.65 o
  -8  17   1      236.38      226.22     13.68 o
  -7  17   1      575.39      457.57     17.32 o
  -6  17   1       49.43       46.49     10.93 o
  -5  17   1        7.24       -6.12     10.13 o
  -4  17   1       16.56        8.96     10.15 o
  -3  17   1       85.23       73.71     10.19 o
  -2  17   1       28.28        3.71      8.16 o
  -1  17   1     1896.20     1838.04     26.42 o
   0  17   1      262.66      297.63     18.14 o
   1  17   1       59.21       59.41     12.25 o
   2  17   1       11.17       -3.11      9.96 o
   3  17   1      287.30      276.65     12.53 o
   4  17   1       27.53       22.20      8.19 o
   5  17   1      140.61      156.47     13.82 o
   6  17   1        0.47        2.60      8.47 o
   7  17   1       53.66       70.78     10.62 o
   8  17   1       17.84       23.56      9.61 o
   9  17   1      147.12      153.22     11.39 o
  10  17   1       15.68      -10.29     18.43 o
  11  17   1        6.32        0.91     23.38 o
  12  17   1       50.17       35.09     34.78 o
  13  17   1      191.08      259.87     35.16 o
  14  17   1       56.16      204.28     70.13 o
 -14  18   1      209.31      153.70     51.89 o
 -13  18   1        0.06       45.41     54.41 o
 -12  18   1      104.12      107.96     62.83 o
 -11  18   1        0.30       -4.95     19.75 o
 -10  18   1        9.64       18.53     19.35 o
  -9  18   1       15.90      -13.63     17.30 o
  -8  18   1      261.28      210.46     14.18 o
  -7  18   1      162.92      186.58     16.02 o
  -6  18   1       33.60       22.67     11.50 o
  -5  18   1       49.71       44.88     11.98 o
  -4  18   1        9.52        4.91     11.15 o
  -3  18   1        1.59       -3.79      8.02 o
  -2  18   1      159.18      159.90     11.60 o
  -1  18   1      270.77      333.35     26.93 o
   0  18   1    16422.33    16351.54    149.77 o
   1  18   1      670.45      603.03     30.70 o
   2  18   1        5.68       -9.83     10.58 o
   3  18   1       51.49       21.18      8.86 o
   4  18   1      128.51       84.87      9.88 o
   5  18   1       33.14       12.43     10.24 o
   6  18   1      613.35      471.19     16.91 o
   7  18   1        0.03        5.36     11.25 o
   8  18   1      111.11      104.26     10.05 o
   9  18   1       16.48       10.92     12.72 o
  10  18   1        5.69       13.66     20.00 o
  11  18   1       45.70       65.17     31.74 o
  12  18   1       45.32      150.49     27.92 o
  13  18   1        3.86       64.29     42.18 o
  14  18   1       30.47      -13.82     56.07 o
 -14  19   1       10.11       42.27     57.31 o
 -13  19   1       93.69       62.78     43.91 o
 -12  19   1        0.01       28.11     26.75 o
 -11  19   1       58.04       66.93     23.93 o
 -10  19   1        1.58      -25.16     22.22 o
  -9  19   1      171.64      142.15     21.86 o
  -8  19   1       77.97       95.56     17.74 o
  -7  19   1     1741.65     1403.10     28.72 o
  -6  19   1      118.63      142.36     14.86 o
  -5  19   1      226.25      266.22     16.07 o
  -4  19   1       97.72       89.54     13.34 o
  -3  19   1      625.46      657.23     20.79 o
  -2  19   1       61.31       70.26     10.54 o
  -1  19   1     1986.01     1902.01     29.32 o
   0  19   1      930.82     1031.04     27.38 o
   1  19   1      282.73      306.86     22.56 o
   2  19   1       19.81       12.88     11.40 o
   3  19   1       18.88       -0.37     10.63 o
   4  19   1        1.72       -5.71      8.07 o
   5  19   1       45.62       24.40      9.99 o
   6  19   1       23.81       27.87     10.74 o
   7  19   1        1.52      -18.75     16.64 o
   8  19   1       60.17       16.50     16.59 o
   9  19   1      197.03      198.16     15.83 o
  10  19   1        2.99       23.85     24.64 o
  11  19   1      314.22      365.87     29.91 o
  12  19   1        2.31       56.51     33.68 o
  13  19   1      561.97      715.43    102.52 o
 -13  20   1       68.03      133.13     46.67 o
 -12  20   1       73.10       33.48     30.26 o
 -11  20   1        4.50      -10.36     25.64 o
 -10  20   1        0.25       26.66     22.42 o
  -9  20   1      108.12       95.23     14.71 o
  -8  20   1        0.31      -28.40     14.20 o
  -7  20   1       67.74       68.60     14.78 o
  -6  20   1      809.07      758.70     24.32 o
  -5  20   1      186.92      166.95     15.55 o
  -4  20   1       86.77       64.42     14.47 o
  -3  20   1      286.94      257.73     13.72 o
  -2  20   1      858.90      784.83     21.95 o
  -1  20   1      107.58      153.32     16.87 o
   0  20   1     2190.31     2298.90     33.74 o
   1  20   1       19.54        6.88     11.75 o
   2  20   1      534.14      517.34     18.84 o
   3  20   1       63.47       54.84     11.55 o
   4  20   1      127.57      154.51     10.87 o
   5  20   1       71.11       87.53     11.15 o
   6  20   1      600.72      577.75     18.92 o
   7  20   1        0.06       -6.57     14.96 o
   8  20   1      151.32      176.80     16.81 o
   9  20   1       24.18       29.12     16.91 o
  10  20   1        1.88       -0.89     29.51 o
  11  20   1        4.81      -28.24     31.22 o
  12  20   1       19.81       22.15     36.40 o
  13  20   1        4.87       89.60     96.17 o
 -13  21   1       23.02       24.32    111.72 o
 -12  21   1       55.58       12.67     34.49 o
 -11  21   1        3.68       69.64     31.32 o
 -10  21   1       76.93       83.92     33.68 o
  -9  21   1        1.69       15.35     12.99 o
  -8  21   1       14.80       -1.48     15.68 o
  -7  21   1      235.02      190.10     19.34 o
  -6  21   1       53.32       24.24     15.40 o
  -5  21   1      142.32      113.21     16.41 o
  -4  21   1        1.52      -24.97     14.89 o
  -3  21   1        0.22        6.85     10.36 o
  -2  21   1      533.46      478.19     20.13 o
  -1  21   1     1478.00     1506.25     33.60 o
   0  21   1       73.73       63.94     15.07 o
   1  21   1     1687.15     1551.74     33.30 o
   2  21   1       12.29       16.15     12.58 o
   3  21   1        0.97      -11.72      9.67 o
   4  21   1        0.00      -19.91     11.08 o
   5  21   1       35.98       26.89      9.41 o
   6  21   1      145.74      132.38     17.58 o
   7  21   1        0.06       -6.54     16.54 o
   8  21   1      155.59      183.47     21.59 o
   9  21   1        1.43      -32.42     17.63 o
  10  21   1        3.58       13.63     28.95 o
  11  21   1      104.80      133.17     34.25 o
  12  21   1        1.02       24.16     45.17 o
 -12  22   1       62.29       65.78     42.69 o
 -11  22   1       30.28       29.72     36.31 o
 -10  22   1        7.46       55.79     29.29 o
  -9  22   1        0.38        2.83     16.42 o
  -8  22   1        2.61      -18.78     17.40 o
  -7  22   1        1.39       -8.02     17.43 o
  -6  22   1        6.56       44.07     16.40 o
  -5  22   1        1.64      -21.70     17.01 o
  -4  22   1        3.51      -30.04     15.02 o
  -3  22   1       34.71        5.57     11.03 o
  -2  22   1      201.38      185.69     15.44 o
  -1  22   1       21.30       -1.26     13.01 o
   0  22   1      246.74      251.82     16.19 o
   1  22   1       99.55       72.12     14.41 o
   2  22   1       44.38       26.61     13.23 o
   3  22   1       31.39        5.97     10.58 o
   4  22   1        1.89        5.85      9.77 o
   5  22   1       22.68        3.55      9.87 o
   6  22   1        6.89       -3.96     19.79 o
   7  22   1      121.05      128.88     19.28 o
   8  22   1        4.65        4.20     20.51 o
   9  22   1        0.36        7.67     28.65 o
  10  22   1        9.44      -52.08     37.59 o
  11  22   1      170.99      164.92     36.32 o
  12  22   1       75.30       45.32     44.32 o
 -11  23   1        3.35       -6.39     38.55 o
 -10  23   1        2.69      -51.79     31.46 o
  -9  23   1        0.34        4.35     20.49 o
  -8  23   1       18.50       26.91     19.56 o
  -7  23   1       43.18       11.66     19.19 o
  -6  23   1        0.01       18.64     18.14 o
  -5  23   1        5.81       -2.27     17.95 o
  -4  23   1       79.39       53.28     16.63 o
  -3  23   1       11.30      -12.81     16.16 o
  -2  23   1        3.90      -24.79     22.33 o
  -1  23   1       66.76       33.30     13.60 o
   0  23   1      124.44      126.04     14.72 o
   1  23   1       43.37       26.38     13.58 o
   2  23   1       52.41       51.39     15.00 o
   3  23   1        2.80      -20.01     11.00 o
   4  23   1      122.79      107.36     11.62 o
   5  23   1        0.01        2.17     11.22 o
   6  23   1        8.00       -7.82     19.33 o
   7  23   1        0.22       16.30     20.47 o
   8  23   1        2.10      -10.72     30.62 o
   9  23   1        5.73       16.61     25.52 o
  10  23   1        2.83       -5.04     33.13 o
  11  23   1       16.94       19.54     41.34 o
 -11  24   1       53.67      121.73     54.18 o
 -10  24   1        8.50        4.63     43.10 o
  -9  24   1        0.39       44.93     41.99 o
  -8  24   1        2.92      -17.16     34.67 o
  -7  24   1        0.15      -10.06     21.40 o
  -6  24   1        0.62        5.31     20.56 o
  -5  24   1       56.16       68.66     20.07 o
  -4  24   1        1.47       11.02     19.88 o
  -3  24   1       63.50       47.37     17.74 o
  -2  24   1      445.56      525.71     21.42 o
  -1  24   1      284.64      239.24     17.17 o
   0  24   1      587.16      601.35     25.94 o
   1  24   1        3.40        3.92     14.47 o
   2  24   1       19.86       -6.62     14.03 o
   3  24   1       40.29       20.93     12.85 o
   4  24   1       21.35       34.51     13.92 o
   5  24   1        1.45      -11.19     20.38 o
   6  24   1        1.18      -13.99     23.93 o
   7  24   1        0.44       -7.99     30.44 o
   8  24   1       22.25        0.65     24.36 o
   9  24   1       19.23        9.31     31.84 o
  10  24   1        3.96      -14.52     48.19 o
 -10  25   1        0.66        8.87     47.15 o
  -9  25   1       58.80      104.32     39.46 o
  -8  25   1       24.95       71.97     34.76 o
  -7  25   1      226.42      223.95     29.84 o
  -6  25   1       76.06       57.03     25.38 o
  -5  25   1        0.11      -35.81     23.48 o
  -4  25   1        8.69       28.17     21.38 o
  -3  25   1       77.55       81.83     11.47 o
  -2  25   1       34.38       41.27     16.06 o
  -1  25   1        0.01       14.76     16.84 o
   0  25   1       40.17       51.47     21.28 o
   1  25   1       16.82       21.70     17.25 o
   2  25   1        3.08       19.16     24.29 o
   3  25   1        1.42       21.12     13.73 o
   4  25   1        5.45        3.34     16.43 o
   5  25   1        8.93       10.88     24.10 o
   6  25   1       11.36      -45.38     30.37 o
   7  25   1        9.30       15.73     25.54 o
   8  25   1        0.07       17.85     29.74 o
   9  25   1        2.19        9.41     38.06 o
  10  25   1        0.04      -38.25     45.78 o
  -9  26   1        7.53       -1.12     53.40 o
  -8  26   1        0.02       13.47     39.37 o
  -7  26   1        0.52      103.08     53.41 o
  -6  26   1        8.39       14.21     32.23 o
  -5  26   1        0.38       14.89     32.85 o
  -4  26   1       25.14       37.67     23.86 o
  -3  26   1        0.78       14.71     15.08 o
  -2  26   1      313.03      274.55     22.31 o
  -1  26   1        2.42       18.48     30.31 o
   0  26   1       17.11        4.43     18.70 o
   1  26   1       14.72      -19.98     19.30 o
   2  26   1        8.23       -5.89     18.40 o
   3  26   1        4.13        8.77     20.71 o
   4  26   1       21.27       14.00     31.20 o
   5  26   1       17.78      -21.59     37.25 o
   6  26   1        0.03       18.49     27.66 o
   7  26   1        0.41       33.63     33.48 o
   8  26   1       60.47       80.76     35.30 o
   9  26   1      110.81       65.84     56.54 o
  -8  27   1        0.73       84.38     52.41 o
  -7  27   1        5.23       49.84     37.65 o
  -6  27   1        0.90      -42.57     29.14 o
  -5  27   1        1.62      -30.40     38.86 o
  -4  27   1       18.41       48.17     37.41 o
  -3  27   1      179.34      254.27     39.26 o
  -2  27   1       32.31        7.00     19.09 o
  -1  27   1        0.56       15.48     34.36 o
   0  27   1        0.01        0.58     23.01 o
   1  27   1        0.04       -4.92     20.95 o
   2  27   1        5.84       -9.46     20.81 o
   3  27   1      447.31      590.32     41.31 o
   4  27   1        8.32       24.28     31.93 o
   5  27   1       28.40       29.35     30.25 o
   6  27   1        1.00       38.50     38.51 o
   7  27   1        6.30        1.82     40.07 o
   8  27   1        1.96       33.19     46.98 o
  -7  28   1        1.03      -61.41     57.56 o
  -6  28   1        5.09        6.17     47.21 o
  -5  28   1        5.54       26.69     30.39 o
  -4  28   1      260.00      325.03     47.50 o
  -3  28   1        3.80       30.53     31.39 o
  -2  28   1        3.72        0.26     25.62 o
  -1  28   1        6.06       30.33     23.35 o
   0  28   1        3.99       13.75     23.04 o
   1  28   1        1.03      -24.68     23.35 o
   2  28   1       42.94       79.51     23.96 o
   3  28   1        1.67      -20.46     39.82 o
   4  28   1       29.86       72.91     32.91 o
   5  28   1      161.39      261.75     37.58 o
   6  28   1        0.02       29.21     37.18 o
   7  28   1        2.94       72.23     52.00 o
  -6  29   1        9.74        5.84     50.83 o
  -5  29   1        7.13       72.33     38.05 o
  -4  29   1       14.70       50.28     39.10 o
  -3  29   1        6.43       40.01     35.16 o
  -2  29   1      100.56      191.33     35.11 o
  -1  29   1       20.71       16.87     48.71 o
   0  29   1       12.74      -12.49     27.53 o
   1  29   1       36.84       27.86     31.84 o
   2  29   1       73.76      100.20     36.69 o
   3  29   1       55.90       18.77     34.89 o
   4  29   1       10.66      173.93     37.32 o
   5  29   1       31.38       83.27     41.03 o
  -4  30   1       12.42       37.02     50.56 o
  -3  30   1       12.46       27.04     60.43 o
  -2  30   1        0.40       28.23     43.98 o
  -1  30   1       68.14       17.73     38.99 o
   0  30   1        2.42       16.30     45.95 o
   1  30   1       89.58       67.00     37.59 o
   2  30   1        5.76       35.67     40.56 o
   3  30   1       93.35      149.25     43.56 o
 -18   0   2       22.79       71.89    107.14 o
 -17   0   2        4.73       53.83     46.50 o
 -16   0   2      102.82      176.11     25.82 o
 -15   0   2       37.99       11.69     20.76 o
 -14   0   2      330.82      334.94     26.48 o
 -13   0   2      404.58      446.15     48.32 o
 -12   0   2      341.31      331.42     26.03 o
 -11   0   2        0.01        0.13     10.30 o
 -10   0   2        3.83       13.28      8.74 o
  -9   0   2      623.27      485.94     22.39 o
  -8   0   2     7854.80     8192.54    133.49 o
  -7   0   2      433.32      595.53     42.29 o
  -6   0   2     6058.40     6070.96    182.56 o
  -5   0   2      500.77      436.23     31.72 o
  -4   0   2      688.72      677.29     43.70 o
  -3   0   2     6429.71     6474.21    170.22 o
  -2   0   2     5707.49     5607.11    107.66 o
  -1   0   2       28.16       -9.12      4.56 o
   0   0   2    36167.01    31018.86    844.34 o
   1   0   2     8052.18     7765.76     88.91 o
   2   0   2    25431.02    23525.62    285.36 o
   3   0   2       53.97       33.89      5.86 o
   4   0   2      328.11      326.51     12.73 o
   5   0   2        2.18        4.69      6.50 o
   6   0   2    54584.21    56081.48    617.98 o
   7   0   2       17.93       -3.05      6.54 o
   8   0   2     1848.72     2023.09     30.46 o
   9   0   2       34.98       18.17     12.33 o
  10   0   2      714.75      719.29     29.10 o
  11   0   2       14.96       14.64     15.95 o
  12   0   2       20.67       19.26     18.32 o
  13   0   2        8.70       62.47     21.40 o
  14   0   2       31.70       16.61     28.57 o
  15   0   2        0.01       13.61     28.24 o
  16   0   2        8.01      -45.04     43.86 o
  17   0   2       32.01        0.81     46.90 o
 -18   1   2       22.58      -21.86    108.90 o
 -17   1   2        0.88       -7.14     31.74 o
 -16   1   2        7.99       14.23     19.02 o
 -15   1   2       70.51       94.87     16.45 o
 -14   1   2        0.37        7.93     12.33 o
 -13   1   2      312.08      358.16     17.03 o
 -12   1   2        2.58      -17.20      8.60 o
 -11   1   2       10.44       21.91      8.41 o
 -10   1   2        3.09       -1.46      6.08 o
  -9   1   2      254.40      219.09     10.40 o
  -8   1   2        2.17        8.48      5.64 o
  -7   1   2    29668.69    31840.18    431.87 o
  -6   1   2      278.18      305.48      8.91 o
  -5   1   2     3436.16     3460.07     77.73 o
  -4   1   2      232.19      260.08     15.33 o
  -3   1   2       99.51      112.78      7.05 o
  -2   1   2     2181.17     2147.69     24.87 o
  -1   1   2      885.30      833.33     13.07 o
   0   1   2      778.63      664.06     11.53 o
   1   1   2     1962.78     1799.49     16.63 o
   2   1   2     1510.97     1437.12     14.53 o
   3   1   2     5608.89     5353.98     45.17 o
   4   1   2      233.90      225.73      6.83 o
   5   1   2       16.39       14.60      4.41 o
   6   1   2      284.68      275.04     10.69 o
   7   1   2      607.79      723.07     11.67 o
   8   1   2      501.06      516.44     10.99 o
   9   1   2      704.15      661.64     12.95 o
  10   1   2       25.80       34.31     10.17 o
  11   1   2      522.85      450.84     18.42 o
  12   1   2        1.04        1.12     12.80 o
  13   1   2      874.98      846.32     34.57 o
  14   1   2        9.65       34.80     16.08 o
  15   1   2      148.42      157.92     23.68 o
  16   1   2       33.58       47.95     27.82 o
  17   1   2       22.23       45.88     34.99 o
 -17   2   2       11.39       55.99     32.19 o
 -16   2   2       11.55       -2.20     18.46 o
 -15   2   2        8.61       21.30     14.28 o
 -14   2   2       53.59      106.76     13.31 o
 -13   2   2       49.32       52.98     11.64 o
 -12   2   2      236.65      218.53     18.19 o
 -11   2   2       20.10        7.08      7.62 o
 -10   2   2        3.57       12.51      6.40 o
  -9   2   2      448.18      415.43     10.52 o
  -8   2   2      304.30      347.19     13.32 o
  -7   2   2      320.57      255.33     11.49 o
  -6   2   2     9375.27     9393.33    164.70 o
  -5   2   2       36.31       41.58      5.20 o
  -4   2   2     1440.67     1427.71     31.62 o
  -3   2   2     1889.58     1638.30     75.01 o
  -2   2   2    12671.02    11662.87    129.19 o
  -1   2   2      157.83      129.12      4.82 o
   0   2   2    14875.05    14768.34    134.00 o
   1   2   2       98.47       95.42      3.98 o
   2   2   2      150.81      153.12      4.89 o
   3   2   2      698.82      729.58      9.94 o
   4   2   2      368.00      395.97      8.13 o
   5   2   2     1224.42     1163.08     14.25 o
   6   2   2     4592.11     5056.58     44.60 o
   7   2   2     1818.76     1885.19     20.55 o
   8   2   2     1233.27     1387.32     18.43 o
   9   2   2      187.18      180.30      9.63 o
  10   2   2       22.92       24.03     10.60 o
  11   2   2       26.56       37.32     11.10 o
  12   2   2       20.55       15.90     14.29 o
  13   2   2       26.71       28.79     14.43 o
  14   2   2      129.55      114.78     17.59 o
  15   2   2       17.68       39.39     22.98 o
  16   2   2       44.08       83.30     24.96 o
  17   2   2       45.25       22.73     67.35 o
 -17   3   2      104.04      101.81     35.24 o
 -16   3   2       14.76       25.79     18.08 o
 -15   3   2       38.12       25.12     16.01 o
 -14   3   2        0.47       21.98     12.75 o
 -13   3   2      229.51      272.58     18.41 o
 -12   3   2       45.74       46.40      9.73 o
 -11   3   2       76.91       63.18      8.56 o
 -10   3   2      437.28      412.21     17.07 o
  -9   3   2        0.08        2.94      5.34 o
  -8   3   2     2541.21     2583.65     33.30 o
  -7   3   2       61.87       47.97      7.99 o
  -6   3   2       88.82      178.19     10.66 o
  -5   3   2      263.24      250.72     10.29 o
  -4   3   2       81.76       92.19      4.69 o
  -3   3   2        7.66       10.33      2.75 o
  -2   3   2     3093.49     3270.11     35.42 o
  -1   3   2       19.18       24.81      2.71 o
   0   3   2    16554.70    15947.86    144.78 o
   1   3   2     4460.98     4506.18     39.46 o
   2   3   2      580.28      568.81      8.18 o
   3   3   2     1452.87     1417.96     15.18 o
   4   3   2       19.45       20.50      4.15 o
   5   3   2      200.76      203.87      7.46 o
   6   3   2      375.71      289.24      9.72 o
   7   3   2        0.87       16.84      5.02 o
   8   3   2        2.15       -8.13      5.41 o
   9   3   2        0.00        2.17      6.66 o
  10   3   2      124.85      118.76     11.64 o
  11   3   2      133.93      115.98     14.37 o
  12   3   2       21.06       40.38     13.63 o
  13   3   2      207.60      208.46     16.58 o
  14   3   2       94.42      131.21     17.34 o
  15   3   2       13.59       38.38     24.36 o
  16   3   2       46.27      103.36     27.80 o
  17   3   2        4.87       31.39     35.40 o
 -17   4   2        0.28      -47.31     62.28 o
 -16   4   2       13.56       14.25     19.06 o
 -15   4   2       44.08       97.74     17.37 o
 -14   4   2      128.11      119.57     15.42 o
 -13   4   2        5.32       26.71     11.97 o
 -12   4   2      103.18      110.43     11.03 o
 -11   4   2      245.05      282.58     12.96 o
 -10   4   2      156.34      173.37     11.82 o
  -9   4   2      841.36      795.81     19.09 o
  -8   4   2      144.26      153.94      6.99 o
  -7   4   2       15.27       16.86      3.52 o
  -6   4   2      756.57      726.83     11.77 o
  -5   4   2      989.98      993.60     12.44 o
  -4   4   2      381.44      324.50      7.85 o
  -3   4   2     3271.60     3165.66     38.08 o
  -2   4   2     5438.23     5195.01     48.89 o
  -1   4   2     7637.98     7472.06     65.80 o
   0   4   2       26.23       18.23      4.19 o
   1   4   2     9503.16     9261.33     78.03 o
   2   4   2      356.64      339.17      6.82 o
   3   4   2     6125.14     6386.24     53.42 o
   4   4   2     1044.96     1024.79     12.94 o
   5   4   2      997.71      867.90     12.39 o
   6   4   2      279.21      251.96      8.37 o
   7   4   2      368.55      389.81      9.29 o
   8   4   2      253.06      242.64     10.17 o
   9   4   2       47.67       36.11      7.43 o
  10   4   2        5.47        3.58      8.16 o
  11   4   2       66.77       57.16     11.84 o
  12   4   2        3.01        0.24     14.74 o
  13   4   2      216.01      203.40     16.74 o
  14   4   2        0.00        3.74     17.29 o
  15   4   2       17.46       54.71     21.05 o
  16   4   2        0.22       17.00     32.78 o
  17   4   2       21.26       58.92     39.68 o
 -17   5   2       39.24       61.12     32.63 o
 -16   5   2       15.62       56.65     23.15 o
 -15   5   2       21.12       46.41     17.97 o
 -14   5   2        3.80       -4.75     13.52 o
 -13   5   2       38.56       32.05     12.15 o
 -12   5   2       69.30       57.36     10.88 o
 -11   5   2        5.14        3.12      8.68 o
 -10   5   2       11.39       10.88      7.52 o
  -9   5   2      589.06      564.19     15.13 o
  -8   5   2      389.78      417.40     13.10 o
  -7   5   2       88.76      115.70      6.92 o
  -6   5   2     1225.44     1113.09     14.57 o
  -5   5   2      698.68      667.29     10.60 o
  -4   5   2       45.42       26.28      4.45 o
  -3   5   2      265.61      246.21      6.83 o
  -2   5   2     3484.20     3608.57     35.29 o
  -1   5   2       96.23       74.17      4.06 o
   0   5   2     5836.89     5911.77     53.57 o
   1   5   2     1304.39     1300.76     15.44 o
   2   5   2       70.94      155.75      6.03 o
   3   5   2      205.39      166.36      6.08 o
   4   5   2     2391.35     2434.91     23.88 o
   5   5   2        1.77        1.41      5.02 o
   6   5   2      242.46      228.15      8.00 o
   7   5   2        2.94       -8.96      5.96 o
   8   5   2     2753.43     2831.14     30.47 o
   9   5   2       47.09       38.19      8.09 o
  10   5   2      326.48      349.78     13.83 o
  11   5   2      215.58      228.80     14.59 o
  12   5   2      153.16      151.67     14.87 o
  13   5   2        0.36       16.45     14.96 o
  14   5   2        3.14      -21.75     18.44 o
  15   5   2        1.30      -24.69     29.19 o
  16   5   2        3.21       -5.96     36.33 o
  17   5   2        2.19       -8.63     37.02 o
 -17   6   2        3.41       20.95     39.59 o
 -16   6   2       88.20      150.86     28.83 o
 -15   6   2       48.49       15.01     21.17 o
 -14   6   2      200.88      230.94     17.36 o
 -13   6   2       18.81        9.77     12.42 o
 -12   6   2       46.51       50.32     11.45 o
 -11   6   2       74.35       65.14     13.08 o
 -10   6   2      127.14      130.87     11.79 o
  -9   6   2       10.94       15.00      7.15 o
  -8   6   2       45.87       45.12      6.62 o
  -7   6   2     1823.30     1836.06     22.21 o
  -6   6   2      103.02       83.17      5.69 o
  -5   6   2       12.12       14.24      5.07 o
  -4   6   2      404.56      443.96      9.04 o
  -3   6   2      135.46      130.21      6.10 o
  -2   6   2    12207.14    12491.94    114.71 o
  -1   6   2       87.22       56.70      4.44 o
   0   6   2     1030.77     1109.05     13.84 o
   1   6   2     1433.04     1352.11     16.35 o
   2   6   2      147.15      147.88      6.18 o
   3   6   2       43.74       43.45      4.66 o
   4   6   2      467.58      424.45     10.91 o
   5   6   2      172.62      169.88      7.34 o
   6   6   2      160.57      186.19      7.68 o
   7   6   2        9.75       19.13      5.59 o
   8   6   2     1048.39     1069.18     16.35 o
   9   6   2       95.70      102.19      9.33 o
  10   6   2      113.64      106.21     10.55 o
  11   6   2       86.53       59.35      9.91 o
  12   6   2       63.75       42.18     13.62 o
  13   6   2        2.40      -17.36     17.52 o
  14   6   2       47.79       64.65     19.90 o
  15   6   2        7.98        2.06     20.98 o
  16   6   2       81.51      122.58     33.97 o
 -17   7   2      194.14      375.96     42.43 o
 -16   7   2        2.85       52.16     22.46 o
 -15   7   2        0.21      -12.12     16.79 o
 -14   7   2       23.09        9.27     14.95 o
 -13   7   2        1.52        1.00     13.07 o
 -12   7   2        2.41      -10.27     11.56 o
 -11   7   2        6.69       -7.95     16.92 o
 -10   7   2       15.43       10.64     13.12 o
  -9   7   2     4827.70     4596.06     68.31 o
  -8   7   2       99.65      128.98      8.10 o
  -7   7   2     1340.09     1358.05     18.66 o
  -6   7   2      298.90      322.05      9.02 o
  -5   7   2        1.08       -8.45      4.23 o
  -4   7   2     4170.40     4259.83     44.75 o
  -3   7   2     9863.52    10281.17    101.68 o
  -2   7   2       74.57       84.06      4.25 o
  -1   7   2      260.46      277.59      7.10 o
   0   7   2     1977.79     1970.84     21.47 o
   1   7   2     5547.11     5994.14     55.76 o
   2   7   2     1789.47     1876.34     20.47 o
   3   7   2     1992.23     2084.73     22.57 o
   4   7   2      465.78      478.95     13.55 o
   5   7   2      388.62      397.25      9.24 o
   6   7   2      343.68      348.22      9.39 o
   7   7   2      784.06      738.38     12.77 o
   8   7   2      181.53      220.50      9.04 o
   9   7   2     2135.73     2083.58     29.87 o
  10   7   2       13.54       42.43     10.33 o
  11   7   2      184.22      161.12     12.46 o
  12   7   2        8.67       35.39     13.56 o
  13   7   2       28.02       45.17     15.77 o
  14   7   2        0.76       -3.02     27.84 o
  15   7   2        4.36      -23.44     23.00 o
  16   7   2       12.88       30.57     35.20 o
 -17   8   2       16.77       74.87     65.66 o
 -16   8   2       63.76      121.32     32.24 o
 -15   8   2        5.66        5.05     17.80 o
 -14   8   2       18.42       21.80     15.28 o
 -13   8   2        7.03      -22.80     13.11 o
 -12   8   2       31.51        2.16     12.98 o
 -11   8   2      254.02      231.96     22.97 o
 -10   8   2      933.51      933.13     26.05 o
  -9   8   2       91.31      104.03      9.93 o
  -8   8   2     1103.05     1102.39     17.36 o
  -7   8   2      175.15      180.06      8.33 o
  -6   8   2     2495.37     2497.87     29.93 o
  -5   8   2      299.19      343.42      6.66 o
  -4   8   2     5137.90     5366.94     55.97 o
  -3   8   2      682.88      573.45     11.63 o
  -2   8   2     7022.62     7284.62     69.72 o
  -1   8   2        7.57       -0.50      4.01 o
   0   8   2       29.09       26.56      4.67 o
   1   8   2        2.69        5.17      4.93 o
   2   8   2      697.89      708.36     11.58 o
   3   8   2     1319.05     1358.07     17.46 o
   4   8   2     1884.06     1936.94     23.48 o
   5   8   2     1894.97     1851.67     21.01 o
   6   8   2      143.82      134.60      7.18 o
   7   8   2       40.57       59.16      6.71 o
   8   8   2        2.71       -0.43      5.92 o
   9   8   2     4377.60     4356.15     47.69 o
  10   8   2       91.24      140.58     11.79 o
  11   8   2       53.00       79.73     11.42 o
  12   8   2        2.45       11.52     16.27 o
  13   8   2       49.06       61.23     16.66 o
  14   8   2        0.06        9.00     19.80 o
  15   8   2        4.43       -4.62     23.71 o
  16   8   2      299.41      440.24     40.29 o
 -17   9   2      121.05      171.09     71.19 o
 -16   9   2       27.72       49.37     25.90 o
 -15   9   2       15.92       57.57     19.18 o
 -14   9   2        6.02      -15.49     15.97 o
 -13   9   2       15.65        9.40     14.07 o
 -12   9   2       21.04       37.68     13.13 o
 -11   9   2      268.46      210.35     16.27 o
 -10   9   2      654.40      718.69     23.80 o
  -9   9   2      192.79      209.26     11.49 o
  -8   9   2      255.48      219.17     10.12 o
  -7   9   2      415.73      421.95     11.72 o
  -6   9   2      174.47      184.52      7.27 o
  -5   9   2      864.97      895.73     15.48 o
  -4   9   2       94.90      102.56      7.86 o
  -3   9   2     2593.38     2753.73     32.55 o
  -2   9   2      911.52      894.07     13.63 o
  -1   9   2     1380.33     1328.95     16.65 o
   0   9   2      126.44      129.02      6.43 o
   1   9   2      125.75      106.16      6.44 o
   2   9   2     3497.66     3422.16     33.75 o
   3   9   2    39565.38    40719.30    333.74 o
   4   9   2      136.43      163.44      9.09 o
   5   9   2      810.60      739.89     13.83 o
   6   9   2      154.55      185.72      8.60 o
   7   9   2       12.54       12.99      6.17 o
   8   9   2      182.34      178.60      8.54 o
   9   9   2     2807.77     2893.46     37.97 o
  10   9   2        1.87       21.97     16.28 o
  11   9   2      476.91      483.18     23.28 o
  12   9   2      189.45      200.29     13.29 o
  13   9   2       15.69        2.31     16.68 o
  14   9   2        0.61       25.16     22.25 o
  15   9   2       49.19       64.23     29.96 o
  16   9   2        0.28       28.72     54.73 o
 -17  10   2        4.13       83.17    110.66 o
 -16  10   2       85.37      163.25     36.77 o
 -15  10   2       56.07       38.96     20.24 o
 -14  10   2        5.61       33.18     16.58 o
 -13  10   2       91.73       83.06     16.25 o
 -12  10   2      305.77      285.57     17.50 o
 -11  10   2      143.04      112.90     14.26 o
 -10  10   2     3754.31     3798.46     54.74 o
  -9  10   2       25.44       50.54     12.70 o
  -8  10   2     1380.39     1388.68     21.48 o
  -7  10   2        0.02       -9.96      4.98 o
  -6  10   2       14.99       26.38      7.88 o
  -5  10   2        0.28       -6.39      5.58 o
  -4  10   2     8340.62     9098.01     92.72 o
  -3  10   2      375.19      361.75     19.60 o
  -2  10   2      387.85      343.21     10.74 o
  -1  10   2       34.97       34.56      5.83 o
   0  10   2     1386.41     1370.06     17.98 o
   1  10   2        4.01        1.73      5.69 o
   2  10   2     1626.60     1728.70     22.38 o
   3  10   2     3183.14     3795.41     37.77 o
   4  10   2     1471.94     1520.46     20.04 o
   5  10   2      887.17      920.58     15.41 o
   6  10   2        6.09        7.75      5.86 o
   7  10   2       30.01       31.62      6.50 o
   8  10   2        2.61       15.21      7.15 o
   9  10   2      342.33      395.92     13.62 o
  10  10   2      221.35      329.27     20.14 o
  11  10   2     1752.68     1619.84     28.17 o
  12  10   2        0.54        9.41     12.33 o
  13  10   2       15.28       31.64     18.87 o
  14  10   2        8.39       48.60     23.47 o
  15  10   2        6.62       -8.59     29.12 o
  16  10   2      121.77      199.13     43.03 o
 -16  11   2        3.40       45.25     47.65 o
 -15  11   2        7.62        4.64     28.21 o
 -14  11   2       13.67       18.09     17.91 o
 -13  11   2        0.12       -1.81     14.80 o
 -12  11   2      287.97      276.86     16.85 o
 -11  11   2      116.95       76.35     19.75 o
 -10  11   2        2.61        6.35      9.27 o
  -9  11   2       46.22       26.66      9.59 o
  -8  11   2      185.12      179.79      9.46 o
  -7  11   2      108.95      104.35     10.53 o
  -6  11   2       27.90       16.56      6.45 o
  -5  11   2       32.17       33.47      6.66 o
  -4  11   2        0.17       15.52      6.94 o
  -3  11   2      182.40      230.94     11.73 o
  -2  11   2     1405.43     1498.74     20.57 o
  -1  11   2      101.29      104.61      8.07 o
   0  11   2      473.76      471.87     12.08 o
   1  11   2      770.09      770.96     13.99 o
   2  11   2       13.80       20.86      6.59 o
   3  11   2      710.13      815.91     14.51 o
   4  11   2       54.37       56.04      6.88 o
   5  11   2        1.46        5.39      6.32 o
   6  11   2       21.54       21.46      6.94 o
   7  11   2      103.39       81.87      8.15 o
   8  11   2      146.75      168.42      9.38 o
   9  11   2      241.65      288.00     15.09 o
  10  11   2       80.14       99.32     14.09 o
  11  11   2      508.99      468.22     18.62 o
  12  11   2       46.01       28.63     14.04 o
  13  11   2        0.27      -33.74     17.66 o
  14  11   2       25.85       71.63     22.65 o
  15  11   2        0.63       50.67     35.96 o
  16  11   2        1.91       44.16     57.26 o
 -16  12   2        2.82       92.00     68.37 o
 -15  12   2        0.19      -42.55     21.28 o
 -14  12   2       38.39       26.97     18.64 o
 -13  12   2       17.07       21.37     16.54 o
 -12  12   2       53.01       68.79     13.64 o
 -11  12   2       74.09       62.36     11.14 o
 -10  12   2     1904.46     1941.51     30.37 o
  -9  12   2      510.54      458.44     18.17 o
  -8  12   2       19.78       10.60     11.14 o
  -7  12   2       33.18       34.20     10.30 o
  -6  12   2      291.44      257.56      9.78 o
  -5  12   2      164.15      188.66      9.92 o
  -4  12   2      919.20     1011.23     17.58 o
  -3  12   2     1206.60     1210.18     20.41 o
  -2  12   2        0.00       -2.73      6.21 o
  -1  12   2      718.67      655.03     13.46 o
   0  12   2        0.00      -10.93      6.73 o
   1  12   2      506.41      610.45     14.13 o
   2  12   2      426.25      404.48     14.47 o
   3  12   2     1009.85     1177.12     17.58 o
   4  12   2        6.28       -1.40      6.41 o
   5  12   2        0.69       -1.85      6.62 o
   6  12   2        1.70       -5.53      6.97 o
   7  12   2      464.23      426.95     14.02 o
   8  12   2      104.28       82.61     11.26 o
   9  12   2       62.26       75.59     10.72 o
  10  12   2      428.80      456.25     18.30 o
  11  12   2        9.82       12.91     13.22 o
  12  12   2        0.01      -15.33     14.48 o
  13  12   2      100.85      116.36     15.19 o
  14  12   2       33.80       -0.54     23.53 o
  15  12   2        1.51      -38.30     57.07 o
 -16  13   2        2.08       23.12     56.48 o
 -15  13   2        0.28       -4.78     30.83 o
 -14  13   2       16.04       18.63     19.81 o
 -13  13   2        3.90      -29.50     19.94 o
 -12  13   2        6.36      -11.28     12.67 o
 -11  13   2        0.13      -19.68      9.84 o
 -10  13   2      123.92      117.70     14.63 o
  -9  13   2      102.63       96.82     15.06 o
  -8  13   2        5.71       -9.69     10.82 o
  -7  13   2       53.10       46.97      7.01 o
  -6  13   2        0.01        3.74      7.83 o
  -5  13   2       45.42       23.15      7.51 o
  -4  13   2      240.43      254.77     11.22 o
  -3  13   2     1894.13     1882.34     24.29 o
  -2  13   2       17.81        0.72      5.98 o
  -1  13   2       36.50       32.88      7.02 o
   0  13   2      141.75      117.94      8.36 o
   1  13   2      648.88      740.96     15.85 o
   2  13   2        4.40      -11.46      7.71 o
   3  13   2      878.11      945.34     16.46 o
   4  13   2        0.80       -7.28      6.56 o
   5  13   2      420.99      428.10     14.02 o
   6  13   2        0.91       -6.94      7.50 o
   7  13   2        0.78      -12.59      7.76 o
   8  13   2      732.94      680.20     16.47 o
   9  13   2     1055.32     1063.70     24.15 o
  10  13   2      342.01      281.60     18.09 o
  11  13   2       10.14        9.55     13.67 o
  12  13   2       19.16       -3.44     14.60 o
  13  13   2       12.06       23.21     18.02 o
  14  13   2        0.28       -4.55     25.17 o
  15  13   2       22.56      -66.93     43.87 o
 -16  14   2       80.22      -21.85     75.42 o
 -15  14   2       10.83      -21.10     32.21 o
 -14  14   2        8.72       -2.22     18.27 o
 -13  14   2       66.97       60.77     24.36 o
 -12  14   2       24.72       16.27     21.94 o
 -11  14   2       15.34       -3.40     13.88 o
 -10  14   2       11.04        2.22     14.03 o
  -9  14   2      443.34      442.60     20.29 o
  -8  14   2      204.51      185.90     14.58 o
  -7  14   2        8.57       -5.20      8.12 o
  -6  14   2      349.60      305.34     12.35 o
  -5  14   2        8.81        4.29      7.93 o
  -4  14   2      479.45      434.99     13.65 o
  -3  14   2       72.80       59.02      6.94 o
  -2  14   2       29.32        8.00      6.53 o
  -1  14   2        1.14       -5.47      6.95 o
   0  14   2      208.24      221.66     11.60 o
   1  14   2      299.35      319.67     14.71 o
   2  14   2      144.61      155.56     10.49 o
   3  14   2        1.66      -12.14      6.94 o
   4  14   2        2.10       -6.36      7.89 o
   5  14   2        0.28       -8.01      7.47 o
   6  14   2       60.91       36.50      8.58 o
   7  14   2       12.99       -1.23      8.86 o
   8  14   2       24.65       11.64      9.84 o
   9  14   2       98.18       81.78     10.63 o
  10  14   2       33.06       29.44     13.65 o
  11  14   2       35.90       32.86     16.55 o
  12  14   2        3.05       13.22     18.53 o
  13  14   2        8.42       28.69     24.43 o
  14  14   2       20.51       19.15     27.33 o
  15  14   2        0.96       66.04     91.82 o
 -15  15   2       13.14        5.66     47.19 o
 -14  15   2        4.61      -11.58     43.38 o
 -13  15   2       97.72      142.86     26.49 o
 -12  15   2       45.21       63.66     18.25 o
 -11  15   2       21.09       29.77     16.05 o
 -10  15   2       40.72       25.90     14.44 o
  -9  15   2      245.89      202.34     17.09 o
  -8  15   2       36.02       14.47     14.70 o
  -7  15   2      408.99      371.44     13.33 o
  -6  15   2       24.44       11.57      9.55 o
  -5  15   2      158.77      169.93     11.42 o
  -4  15   2       19.10       29.02      8.83 o
  -3  15   2        0.12        2.81      5.36 o
  -2  15   2       25.01       24.20      7.91 o
  -1  15   2        0.06        8.66      7.92 o
   0  15   2      157.36      206.95     11.45 o
   1  15   2     1221.14     1143.98     20.84 o
   2  15   2      327.97      345.40     14.28 o
   3  15   2      153.55      136.90     10.11 o
   4  15   2       56.58       61.48      8.53 o
   5  15   2       65.81       58.23      9.12 o
   6  15   2       22.28       35.48      8.93 o
   7  15   2       62.79       40.20     10.65 o
   8  15   2      251.24      248.13     13.42 o
   9  15   2      124.94       94.29     16.66 o
  10  15   2       33.13       28.72     14.83 o
  11  15   2       72.62       76.73     17.42 o
  12  15   2        6.90       42.49     25.05 o
  13  15   2      118.28      120.36     31.67 o
  14  15   2        7.99       19.36     50.46 o
  15  15   2        2.69      -35.95     76.12 o
 -15  16   2        0.22       42.31     49.80 o
 -14  16   2        5.27      -34.70     63.79 o
 -13  16   2        0.20       59.33     30.32 o
 -12  16   2      354.51      452.30     23.49 o
 -11  16   2       14.46        3.72     16.78 o
 -10  16   2      245.74      274.88     25.42 o
  -9  16   2       26.73       30.19     14.62 o
  -8  16   2      139.84      154.24     16.97 o
  -7  16   2       61.17       85.61     10.32 o
  -6  16   2       51.69       26.54      9.96 o
  -5  16   2       59.00       41.30      9.95 o
  -4  16   2        1.92       13.70      9.37 o
  -3  16   2      480.81      505.35     13.51 o
  -2  16   2      133.37      124.74     10.58 o
  -1  16   2      496.79      448.71     14.73 o
   0  16   2      183.57      192.45     11.62 o
   1  16   2     1705.21     1728.68     26.97 o
   2  16   2      327.32      319.94     14.40 o
   3  16   2       10.54       -1.89      9.77 o
   4  16   2      788.12      755.54     17.29 o
   5  16   2       46.16       31.09      9.72 o
   6  16   2      371.91      381.34     14.94 o
   7  16   2        9.72        1.98     10.50 o
   8  16   2        7.68        8.58     13.93 o
   9  16   2        0.36        5.84     10.88 o
  10  16   2       72.24       50.73     12.61 o
  11  16   2        3.05        5.07     18.32 o
  12  16   2       29.87       35.06     22.44 o
  13  16   2       55.51       32.42     33.67 o
  14  16   2       95.91       57.07     52.97 o
 -15  17   2       60.51        1.41    102.91 o
 -14  17   2        0.83      -51.39     53.77 o
 -13  17   2      154.12      175.73     43.03 o
 -12  17   2        9.38       23.27     19.57 o
 -11  17   2       13.72       17.37     21.68 o
 -10  17   2       53.98       11.54     16.36 o
  -9  17   2        1.65       -1.62     15.79 o
  -8  17   2      991.86      905.79     23.34 o
  -7  17   2       76.43       68.60     11.19 o
  -6  17   2      159.41      119.96     11.73 o
  -5  17   2      213.40      182.56     12.33 o
  -4  17   2      801.87      740.88     19.14 o
  -3  17   2       59.47       58.53     11.42 o
  -2  17   2       67.94       92.20      9.24 o
  -1  17   2      367.26      373.67     15.71 o
   0  17   2       94.53       93.74     10.66 o
   1  17   2     1960.41     1890.23     29.41 o
   2  17   2      668.67      597.99     18.26 o
   3  17   2       51.01       44.60      9.70 o
   4  17   2       26.58       13.46      8.95 o
   5  17   2        0.21        2.91      9.25 o
   6  17   2      272.40      245.19     14.07 o
   7  17   2      250.29      221.59     14.33 o
   8  17   2        1.56       -7.02     11.26 o
   9  17   2       23.54       12.09     11.33 o
  10  17   2      161.68      185.12     23.26 o
  11  17   2       74.08      108.77     19.69 o
  12  17   2       39.97       58.70     27.56 o
  13  17   2       13.31       30.04     33.75 o
  14  17   2       56.08       18.03     73.66 o
 -14  18   2       16.42      -30.32     75.43 o
 -13  18   2       13.51      127.66     45.96 o
 -12  18   2       12.83       34.40     25.92 o
 -11  18   2       32.51       59.09     20.46 o
 -10  18   2        0.79        6.31     18.05 o
  -9  18   2        0.17       -3.87     16.51 o
  -8  18   2       20.39        2.85     10.08 o
  -7  18   2      501.10      509.57     19.44 o
  -6  18   2        0.14      -22.46     11.40 o
  -5  18   2        0.01       -2.43     11.78 o
  -4  18   2       45.32       41.44     11.36 o
  -3  18   2      207.22      231.43     13.73 o
  -2  18   2       26.70       55.74      9.62 o
  -1  18   2      140.26      207.58     17.59 o
   0  18   2      238.89      329.29     20.99 o
   1  18   2      126.99      101.30     17.28 o
   2  18   2       25.79      -11.03     12.98 o
   3  18   2       44.15       12.56      9.49 o
   4  18   2      171.66      168.21     12.34 o
   5  18   2        4.90       -9.12      9.67 o
   6  18   2       71.18       78.38     11.77 o
   7  18   2     1182.02     1118.47     29.98 o
   8  18   2       21.67        6.39     12.18 o
   9  18   2       46.41       38.79     12.36 o
  10  18   2       11.91       14.63     17.91 o
  11  18   2       33.20       39.74     20.12 o
  12  18   2        8.79       42.16     32.73 o
  13  18   2        1.13       51.73     50.44 o
 -14  19   2       74.49      -48.56     55.30 o
 -13  19   2      106.08      154.72     39.21 o
 -12  19   2       82.75       75.73     27.59 o
 -11  19   2       31.28       24.66     24.41 o
 -10  19   2        1.43        8.43     19.94 o
  -9  19   2       18.30        6.96     17.78 o
  -8  19   2       95.82       58.51     14.12 o
  -7  19   2        5.40       27.78     13.00 o
  -6  19   2      264.75      261.44     15.94 o
  -5  19   2      208.04      203.65     16.11 o
  -4  19   2      212.07      212.34     15.10 o
  -3  19   2       32.41       25.09      9.70 o
  -2  19   2     1899.27     1832.88     28.06 o
  -1  19   2       26.78       76.11     11.68 o
   0  19   2     1000.21     1107.42     24.57 o
   1  19   2      435.65      446.43     27.51 o
   2  19   2      115.83      108.10     13.38 o
   3  19   2        0.26      -16.54     10.93 o
   4  19   2      195.90      211.26     13.43 o
   5  19   2        0.02       -9.45     13.82 o
   6  19   2      557.82      423.19     19.54 o
   7  19   2       41.68       40.77     12.30 o
   8  19   2        0.65      -12.96     13.53 o
   9  19   2       15.96       -3.44     13.28 o
  10  19   2       12.83       44.38     14.35 o
  11  19   2       13.28       32.54     28.38 o
  12  19   2      294.96      238.23     56.32 o
  13  19   2        6.59      -46.05     54.31 o
 -13  20   2        3.79       36.94     70.51 o
 -12  20   2      103.50      176.86     33.58 o
 -11  20   2       15.40      -24.97     25.16 o
 -10  20   2        4.81      -33.17     23.12 o
  -9  20   2        1.17      -26.75     20.98 o
  -8  20   2       48.72       41.88     13.40 o
  -7  20   2       85.22       64.00     14.18 o
  -6  20   2      668.77      600.51     24.67 o
  -5  20   2      222.72      195.02     15.38 o
  -4  20   2      204.48      205.56     15.58 o
  -3  20   2        8.86      -15.99      9.99 o
  -2  20   2      195.52      237.68     14.52 o
  -1  20   2     1067.86     1084.22     23.76 o
   0  20   2      364.43      393.59     17.77 o
   1  20   2     2189.03     1972.54     33.37 o
   2  20   2       41.17       -3.84     16.54 o
   3  20   2       36.64       53.02     12.38 o
   4  20   2        0.06       -8.17     11.97 o
   5  20   2      461.44      435.31     18.25 o
   6  20   2      677.00      669.40     22.94 o
   7  20   2       32.14        6.61     12.09 o
   8  20   2      283.71      246.24     16.39 o
   9  20   2        2.84       -0.43     17.32 o
  10  20   2       27.11       19.42     16.88 o
  11  20   2       27.59       89.69     33.18 o
  12  20   2        1.02      -59.73     44.50 o
  13  20   2      274.12      303.09     95.86 o
 -13  21   2      131.20      155.94     58.80 o
 -12  21   2      146.20      156.17     35.29 o
 -11  21   2        4.58      -13.73     35.72 o
 -10  21   2        0.11       -6.95     25.11 o
  -9  21   2       13.53        1.42     22.65 o
  -8  21   2        2.43      -19.21     15.78 o
  -7  21   2      923.81      808.53     26.59 o
  -6  21   2        6.09        0.63     15.00 o
  -5  21   2      175.72      165.48     16.97 o
  -4  21   2       28.97       40.09     16.11 o
  -3  21   2       61.09       35.41     10.40 o
  -2  21   2       13.43       11.90     14.46 o
  -1  21   2      129.73      203.04     15.70 o
   0  21   2       10.78       26.25     13.29 o
   1  21   2      252.46      235.72     17.01 o
   2  21   2       11.87        5.47     12.61 o
   3  21   2      199.88      168.22     14.06 o
   4  21   2      220.28      207.69     14.68 o
   5  21   2        5.62       10.40     13.16 o
   6  21   2        8.90       35.01     17.07 o
   7  21   2      129.62       82.29     14.78 o
   8  21   2        0.05       23.90     12.55 o
   9  21   2       11.57       19.96     19.78 o
  10  21   2       78.54       66.79     30.65 o
  11  21   2       30.97      133.46     43.17 o
  12  21   2        4.29        4.44     62.26 o
 -12  22   2        7.74      146.39     84.28 o
 -11  22   2        8.42       95.38     34.83 o
 -10  22   2       32.34       44.47     33.04 o
  -9  22   2        0.06       41.09     25.81 o
  -8  22   2        3.31       -2.80     17.91 o
  -7  22   2       40.36       27.82     24.11 o
  -6  22   2      168.04      157.40     17.29 o
  -5  22   2        4.45       23.32     17.00 o
  -4  22   2        8.78       10.21     15.97 o
  -3  22   2       30.50       20.30     12.05 o
  -2  22   2       14.18      -18.07     11.49 o
  -1  22   2      186.92      192.65     15.03 o
   0  22   2       53.88       53.56     13.81 o
   1  22   2      169.76      186.80     15.15 o
   2  22   2      149.45      122.96     15.01 o
   3  22   2       25.61       33.12     11.51 o
   4  22   2       40.87        1.89     13.54 o
   5  22   2       53.64       38.93     13.66 o
   6  22   2      939.91      805.55     24.98 o
   7  22   2       28.99        0.59     13.81 o
   8  22   2        0.52        2.42     20.51 o
   9  22   2        0.28      -33.93     25.59 o
  10  22   2       10.76       -5.84     38.65 o
  11  22   2       20.43       53.80     47.70 o
 -12  23   2        0.74        1.41     91.63 o
 -11  23   2       90.32       70.74     38.66 o
 -10  23   2        0.92      -39.66     31.48 o
  -9  23   2        7.92      109.04     44.74 o
  -8  23   2       31.91       69.00     19.79 o
  -7  23   2      190.47       82.18     19.73 o
  -6  23   2      109.81      113.62     19.45 o
  -5  23   2       12.17        3.86     17.58 o
  -4  23   2       12.00       -4.37     16.52 o
  -3  23   2        0.51      -12.38     14.32 o
  -2  23   2        0.01      -10.44     12.38 o
  -1  23   2      130.51      128.12     14.70 o
   0  23   2       26.14       25.37     13.88 o
   1  23   2       24.06       32.40     14.20 o
   2  23   2        2.99      -17.94     13.74 o
   3  23   2        0.04      -21.24     11.64 o
   4  23   2        0.00       -3.74     12.87 o
   5  23   2        0.29        1.46     12.14 o
   6  23   2       41.68       45.59     11.41 o
   7  23   2      107.60       51.32     33.31 o
   8  23   2        6.34       -6.92     23.84 o
   9  23   2        2.14      -13.53     28.07 o
  10  23   2       19.45       18.26     39.98 o
  11  23   2       78.41       43.35     47.31 o
 -11  24   2        0.54       19.40     45.38 o
 -10  24   2        9.38       -2.65     77.22 o
  -9  24   2       31.25       69.85     47.32 o
  -8  24   2       90.88      173.10     22.51 o
  -7  24   2        0.07       11.06     22.09 o
  -6  24   2       83.26       48.02     24.13 o
  -5  24   2       17.62       -0.94     19.30 o
  -4  24   2        7.06       16.65     28.91 o
  -3  24   2       39.25       14.81     20.39 o
  -2  24   2        0.69      -14.76     13.61 o
  -1  24   2       22.53       50.46     17.41 o
   0  24   2        5.15      -20.74     14.98 o
   1  24   2       13.79       -5.68     14.83 o
   2  24   2       41.35       44.91     17.86 o
   3  24   2       13.82        6.31     16.68 o
   4  24   2        0.19      -26.55     13.28 o
   5  24   2        0.73      -22.18     13.49 o
   6  24   2        1.79        6.79     14.62 o
   7  24   2        0.98      -14.78     24.96 o
   8  24   2        0.04      -50.66     25.33 o
   9  24   2       14.17       63.37     32.64 o
  10  24   2        0.35       12.81     39.21 o
 -10  25   2       14.07      -10.28     41.32 o
  -9  25   2        0.00       29.67     35.75 o
  -8  25   2        0.58        9.11     27.16 o
  -7  25   2        4.49       25.96     24.11 o
  -6  25   2        4.09       25.93     25.59 o
  -5  25   2        0.26      -15.39     22.51 o
  -4  25   2        4.50       48.54     21.71 o
  -3  25   2        3.75        1.03     21.53 o
  -2  25   2       10.48      -26.41     20.78 o
  -1  25   2        3.83      -13.36     17.18 o
   0  25   2      153.53      177.04     20.41 o
   1  25   2        6.85       12.31     17.34 o
   2  25   2       32.12       74.86     18.21 o
   3  25   2       19.42       52.19     17.18 o
   4  25   2       47.66       39.69     22.61 o
   5  25   2        7.32      -13.44     13.85 o
   6  25   2        2.44       56.03     27.33 o
   7  25   2       37.84       35.85     30.78 o
   8  25   2       37.42      132.14     33.05 o
   9  25   2        6.36       -3.88     42.22 o
  -9  26   2      138.10      149.73     47.61 o
  -8  26   2       51.15       76.44     48.18 o
  -7  26   2        0.92       23.85     30.03 o
  -6  26   2       11.04      -19.97     25.38 o
  -5  26   2       48.61        9.17     31.73 o
  -4  26   2        0.28      -36.83     23.63 o
  -3  26   2       68.60       55.93     11.23 o
  -2  26   2        6.38       -0.72     27.01 o
  -1  26   2       44.20       26.20     19.80 o
   0  26   2       20.34       33.31     19.72 o
   1  26   2       92.12      102.45     21.45 o
   2  26   2       68.31       81.86     20.60 o
   3  26   2       86.08       81.91     16.85 o
   4  26   2       44.12       68.67     16.82 o
   5  26   2        5.59       -2.85     19.21 o
   6  26   2        0.88       -2.78     28.05 o
   7  26   2        0.07       80.43     32.59 o
   8  26   2        9.89      -12.90     40.06 o
   9  26   2       10.86       -6.34    100.09 o
  -8  27   2        0.24       71.51     63.98 o
  -7  27   2        4.90        3.25     32.90 o
  -6  27   2        9.77       31.37     41.03 o
  -5  27   2       46.68       53.67     30.11 o
  -4  27   2       17.27       64.58     29.40 o
  -3  27   2       20.89       47.92     41.44 o
  -2  27   2        0.01       78.95     27.66 o
  -1  27   2       42.92       43.63     21.14 o
   0  27   2        5.56       16.15     21.25 o
   1  27   2        5.19        1.57     22.08 o
   2  27   2      150.96      223.24     28.48 o
   3  27   2      337.21      485.01     44.01 o
   4  27   2       91.20      134.99     25.39 o
   5  27   2       29.87       75.26     36.06 o
   6  27   2       50.82       26.24     31.04 o
   7  27   2        6.27       51.97     35.42 o
   8  27   2        8.16       35.02     65.10 o
  -7  28   2        0.10       95.06     49.79 o
  -6  28   2       75.26      109.42     36.21 o
  -5  28   2        0.58      -43.10     30.54 o
  -4  28   2      288.89      334.22     41.41 o
  -3  28   2      172.60      158.25     32.85 o
  -2  28   2      102.00      160.19     33.01 o
  -1  28   2        0.62        1.03     22.48 o
   0  28   2       82.89       71.31     28.60 o
   1  28   2        3.96       22.61     25.23 o
   2  28   2      141.19      168.59     33.20 o
   3  28   2        3.49       72.12     39.17 o
   4  28   2       31.73       27.40     32.94 o
   5  28   2        0.18      -10.90     42.96 o
   6  28   2        1.47       33.05     49.21 o
  -6  29   2        7.86      -24.35     60.84 o
  -5  29   2       22.47       38.12     37.64 o
  -4  29   2       45.97       83.94     37.81 o
  -3  29   2       96.25      146.51     39.39 o
  -2  29   2       52.48       67.20     33.61 o
  -1  29   2        3.53       13.45     33.84 o
   0  29   2        4.13      -12.64     25.48 o
   1  29   2       52.37       87.52     33.59 o
   2  29   2       28.28       61.23     53.72 o
   3  29   2       64.70      118.22     37.36 o
   4  29   2       21.27       63.33     36.89 o
   5  29   2       24.65        3.29     43.65 o
  -4  30   2        0.54       81.69     58.26 o
  -3  30   2       15.83        4.18     40.55 o
  -2  30   2      171.08      271.81     43.60 o
  -1  30   2        1.24      127.34     48.30 o
   0  30   2        7.18       62.01     40.31 o
   1  30   2       19.41       18.40     47.24 o
   2  30   2        0.68       29.04     46.47 o
   3  30   2       25.04       98.46     59.69 o
 -18   1   3        0.01       91.72     55.37 o
 -17   1   3       66.49      173.05     53.55 o
 -16   1   3       28.72       44.64     16.20 o
 -15   1   3       17.55       30.13     13.40 o
 -14   1   3        2.14       18.83     11.37 o
 -13   1   3      643.00      572.16     17.91 o
 -12   1   3      133.54      151.79     14.18 o
 -11   1   3       23.18       22.74      7.38 o
 -10   1   3      129.70      133.18      7.08 o
  -9   1   3        0.31        5.89      7.81 o
  -8   1   3      437.88      413.87     11.71 o
  -7   1   3      293.64      245.35      8.46 o
  -6   1   3     4096.28     4160.03    112.07 o
  -5   1   3     2695.78     2749.35     76.12 o
  -4   1   3     4203.33     3989.75    110.66 o
  -3   1   3     7206.41     6708.69    206.63 o
  -2   1   3       96.05       82.33      3.87 o
  -1   1   3     9613.55     9413.59     86.72 o
   0   1   3    25651.14    23662.57    202.74 o
   1   1   3    29721.04    28324.93    221.59 o
   2   1   3      192.98      180.27      6.48 o
   3   1   3     4427.12     4396.06     38.87 o
   4   1   3     4013.48     4261.35     38.46 o
   5   1   3     2094.72     2223.42     23.85 o
   6   1   3      160.36      237.30     11.10 o
   7   1   3       16.03        8.63      6.04 o
   8   1   3       18.46       17.10      6.19 o
   9   1   3       31.85       31.75      6.49 o
  10   1   3        7.90       -4.63      7.69 o
  11   1   3        7.37        8.38     11.92 o
  12   1   3      728.35      667.22     29.12 o
  13   1   3      158.46      179.48     17.18 o
  14   1   3       77.41       74.06     19.17 o
  15   1   3        3.89       19.86     28.21 o
  16   1   3       45.43       29.85     50.94 o
 -18   2   3        5.24      -53.35    103.26 o
 -17   2   3       11.06        0.89     69.43 o
 -16   2   3        0.43       25.37     16.36 o
 -15   2   3        1.68       20.01     17.55 o
 -14   2   3       44.55       70.68     11.67 o
 -13   2   3      307.95      275.89     13.86 o
 -12   2   3     1484.64     1324.28     26.12 o
 -11   2   3       67.99       81.89      8.69 o
 -10   2   3      580.11      561.96     11.30 o
  -9   2   3        7.54       -5.24      9.26 o
  -8   2   3        9.35        2.85      6.61 o
  -7   2   3      483.13      425.80     23.65 o
  -6   2   3      850.47      955.98     21.60 o
  -5   2   3     1399.17     1385.82     31.79 o
  -4   2   3     4858.42     4650.83    129.69 o
  -3   2   3     6214.38     6315.88     71.38 o
  -2   2   3     5454.65     5650.88     60.06 o
  -1   2   3     9605.48     9708.92     89.58 o
   0   2   3    67891.23    62929.97   1198.07 o
   1   2   3     5061.94     5169.38     43.66 o
   2   2   3     1885.50     1965.57     20.55 o
   3   2   3       14.71       29.44      4.67 o
   4   2   3      990.83      932.83     12.96 o
   5   2   3      399.97      417.04     10.74 o
   6   2   3     2879.68     3067.94     30.72 o
   7   2   3      243.86      306.84      9.79 o
   8   2   3      287.73      342.81     10.40 o
   9   2   3      376.78      348.98     10.82 o
  10   2   3       66.17       41.40      8.83 o
  11   2   3       84.74       92.16     12.79 o
  12   2   3      312.90      288.26     20.90 o
  13   2   3      301.17      311.19     19.23 o
  14   2   3        2.85       37.73     18.67 o
  15   2   3        1.52       13.23     23.80 o
  16   2   3       26.85       46.74     27.91 o
 -17   3   3       63.62       42.54     43.55 o
 -16   3   3        0.37      -17.02     17.40 o
 -15   3   3       68.96       95.96     16.72 o
 -14   3   3       82.80       91.69     12.35 o
 -13   3   3      746.76      660.35     18.61 o
 -12   3   3      111.35      115.03     10.10 o
 -11   3   3      216.03      164.53     13.79 o
 -10   3   3       43.12       36.02      4.20 o
  -9   3   3      224.13      195.59     12.34 o
  -8   3   3        8.55       10.44      7.48 o
  -7   3   3      742.94      885.65     20.73 o
  -6   3   3      441.81      476.45     15.57 o
  -5   3   3       14.43       -3.45     13.74 o
  -4   3   3        4.73       10.34      2.74 o
  -3   3   3      385.56      406.13     11.44 o
  -2   3   3     1285.19     1263.00     14.70 o
  -1   3   3    13435.25    13777.62    119.46 o
   0   3   3      882.76      924.72     16.19 o
   1   3   3       72.40       99.74      5.03 o
   2   3   3       59.06       64.03      4.92 o
   3   3   3      165.46      158.36      6.55 o
   4   3   3     2228.96     2311.62     23.73 o
   5   3   3     1533.40     1587.09     19.30 o
   6   3   3      883.17      864.33     15.72 o
   7   3   3     5575.06     5759.95     51.69 o
   8   3   3       75.65       79.48      7.06 o
   9   3   3       55.24       54.42      6.79 o
  10   3   3      192.09      191.99     11.15 o
  11   3   3        4.22       -7.47      9.45 o
  12   3   3       13.77       -9.86     13.32 o
  13   3   3       24.81       58.22     17.33 o
  14   3   3        0.26       29.77     18.20 o
  15   3   3       19.03       -2.67     24.19 o
  16   3   3        3.97       25.00     34.04 o
 -17   4   3        8.09       67.64     40.01 o
 -16   4   3        5.83       12.63     28.48 o
 -15   4   3        2.83        4.92     17.86 o
 -14   4   3        0.61       11.03     12.77 o
 -13   4   3      130.96      153.31     12.46 o
 -12   4   3      212.55      219.58     11.97 o
 -11   4   3        1.21        6.22     10.14 o
 -10   4   3     1125.84     1072.30     20.48 o
  -9   4   3       43.50       44.16      9.66 o
  -8   4   3      166.56      191.65     11.97 o
  -7   4   3      319.87      295.63     13.37 o
  -6   4   3        4.02       18.30      7.77 o
  -5   4   3      397.12      442.81      8.23 o
  -4   4   3      802.20      714.73     12.17 o
  -3   4   3     1844.52     1820.85     20.25 o
  -2   4   3     2659.42     2720.61     27.71 o
  -1   4   3      307.69      320.82     10.61 o
   0   4   3    23149.03    23280.56    200.35 o
   1   4   3     1059.36     1012.86     12.85 o
   2   4   3       44.51       63.96      4.86 o
   3   4   3       11.07       12.45      4.51 o
   4   4   3      919.79      880.96     12.90 o
   5   4   3      460.15      418.45     11.71 o
   6   4   3     2780.62     2951.49     29.95 o
   7   4   3     1088.16     1109.10     16.46 o
   8   4   3        0.45       -3.78      6.06 o
   9   4   3       39.80       22.28      7.65 o
  10   4   3        8.10       21.54      9.81 o
  11   4   3       46.57       23.45      9.67 o
  12   4   3       32.39       37.50     14.41 o
  13   4   3        7.17        8.27     19.76 o
  14   4   3        9.21       -9.58     20.80 o
  15   4   3       38.06       51.57     24.58 o
  16   4   3        2.07       32.40     41.87 o
 -17   5   3       95.37      149.67     37.96 o
 -16   5   3        3.01       -8.46     21.07 o
 -15   5   3      115.24      128.19     19.10 o
 -14   5   3        9.92        1.47     12.39 o
 -13   5   3      208.22      203.82     13.13 o
 -12   5   3       57.02       56.07      9.65 o
 -11   5   3       86.23      115.31     10.73 o
 -10   5   3      258.34      262.87     17.97 o
  -9   5   3        5.09        9.07      5.45 o
  -8   5   3        8.19        7.49      4.29 o
  -7   5   3       15.30       10.50      4.22 o
  -6   5   3      461.24      416.98      9.94 o
  -5   5   3     1020.50     1029.06     16.09 o
  -4   5   3        1.57        1.03      4.40 o
  -3   5   3    12754.57    12139.98    111.23 o
  -2   5   3     1838.92     1850.65     20.47 o
  -1   5   3     1876.32     1756.35     19.04 o
   0   5   3      651.30      588.90     19.61 o
   1   5   3     1064.58     1054.71     13.56 o
   2   5   3      274.17      227.11      7.88 o
   3   5   3        0.03       -6.71      4.09 o
   4   5   3      472.67      429.92     10.06 o
   5   5   3      155.22      151.62      7.06 o
   6   5   3        2.25       -7.61      6.19 o
   7   5   3        3.49        5.34      6.08 o
   8   5   3      533.76      500.60     12.05 o
   9   5   3      596.50      561.29     17.03 o
  10   5   3      389.01      383.70     15.20 o
  11   5   3      315.77      366.02     16.03 o
  12   5   3        6.17        6.55     14.78 o
  13   5   3       36.21        6.59     16.82 o
  14   5   3        0.42       10.24     25.48 o
  15   5   3        6.63      -16.39     26.05 o
  16   5   3        1.88      -10.20     30.63 o
 -17   6   3       19.70       50.80     45.51 o
 -16   6   3        1.80      -10.99     19.83 o
 -15   6   3      152.41      177.95     20.12 o
 -14   6   3        1.69       -1.21     13.04 o
 -13   6   3        1.22        8.83     11.57 o
 -12   6   3        3.51        0.44      9.72 o
 -11   6   3       11.74       -0.55      8.31 o
 -10   6   3        1.78       -0.87      7.28 o
  -9   6   3      811.82      753.22     18.84 o
  -8   6   3      867.83      843.16     18.30 o
  -7   6   3      944.69      943.16     17.34 o
  -6   6   3      536.47      521.34     10.50 o
  -5   6   3     3074.36     3069.54     35.97 o
  -4   6   3      221.69      273.37     12.08 o
  -3   6   3     5752.56     5956.47     56.88 o
  -2   6   3      187.74      162.95      5.94 o
  -1   6   3     5058.96     5167.40     48.07 o
   0   6   3      496.11      515.89     10.20 o
   1   6   3     2924.32     2852.92     29.74 o
   2   6   3     5697.94     5715.38     51.60 o
   3   6   3      650.49      628.07     10.57 o
   4   6   3      524.65      479.10     11.40 o
   5   6   3     1263.18     1193.17     16.32 o
   6   6   3      375.00      353.15     10.17 o
   7   6   3       15.04        7.11      6.54 o
   8   6   3        0.15       12.18      6.92 o
   9   6   3      486.68      462.79     16.01 o
  10   6   3     1193.98     1135.91     22.83 o
  11   6   3      127.35      153.97     12.38 o
  12   6   3       14.59       15.29     12.66 o
  13   6   3        6.31       14.09     17.21 o
  14   6   3        2.20       -8.06     20.90 o
  15   6   3        3.20      -41.32     26.73 o
  16   6   3       19.47       -7.92     32.85 o
 -17   7   3      134.86      104.91     45.66 o
 -16   7   3      162.12      218.19     28.30 o
 -15   7   3      125.59      133.21     17.71 o
 -14   7   3      128.80      103.53     14.85 o
 -13   7   3      100.44       81.25     12.93 o
 -12   7   3       35.29       26.27     10.94 o
 -11   7   3       58.22       31.10     18.24 o
 -10   7   3       24.32       46.36     13.45 o
  -9   7   3      279.25      252.02     11.80 o
  -8   7   3      335.64      338.86     11.87 o
  -7   7   3     1134.40     1113.86     16.62 o
  -6   7   3      637.74      623.18     12.18 o
  -5   7   3     1436.69     1440.47     20.05 o
  -4   7   3      396.45      351.84      8.37 o
  -3   7   3      785.51      822.46     11.95 o
  -2   7   3      508.81      418.73      8.36 o
  -1   7   3      126.24      133.45      6.20 o
   0   7   3       25.07       23.97      4.95 o
   1   7   3        1.95       -2.89      4.70 o
   2   7   3      326.46      273.04      8.67 o
   3   7   3      225.51      223.77      9.07 o
   4   7   3      254.10      251.50      8.75 o
   5   7   3      391.67      402.54     10.86 o
   6   7   3       28.54        8.70      5.77 o
   7   7   3       12.77       14.25      6.52 o
   8   7   3      439.65      405.58     12.84 o
   9   7   3        3.79       38.32      7.84 o
  10   7   3     3759.29     3764.50     44.22 o
  11   7   3        4.54      -19.06     11.65 o
  12   7   3        1.01      -19.90     12.28 o
  13   7   3       70.90       80.10     22.93 o
  14   7   3       35.20       47.07     23.33 o
  15   7   3       10.60       37.42     24.56 o
  16   7   3       17.80       66.32     34.45 o
 -17   8   3       24.76       87.40     38.50 o
 -16   8   3       20.83       50.18     30.01 o
 -15   8   3       43.31       43.72     17.40 o
 -14   8   3       25.47       11.59     17.07 o
 -13   8   3       31.67        6.28     12.50 o
 -12   8   3      129.70      115.56     12.87 o
 -11   8   3      569.69      377.82     24.03 o
 -10   8   3      724.92      731.99     22.21 o
  -9   8   3       30.09       23.88      8.24 o
  -8   8   3      279.26      265.01     10.15 o
  -7   8   3      264.68      266.56      9.17 o
  -6   8   3       24.26       24.67      5.52 o
  -5   8   3     3858.22     4298.71     45.42 o
  -4   8   3     1816.12     1975.07     20.86 o
  -3   8   3     8051.95     8654.16     82.01 o
  -2   8   3      462.13      412.19      9.39 o
  -1   8   3       76.15       47.75      4.90 o
   0   8   3      555.21      542.29     10.52 o
   1   8   3       78.49      119.20      6.91 o
   2   8   3     2832.01     2781.82     28.83 o
   3   8   3     1269.94     1247.18     36.86 o
   4   8   3     1183.92     1144.12     16.84 o
   5   8   3     2453.40     2736.66     28.46 o
   6   8   3        0.84       10.20      6.27 o
   7   8   3       55.07       62.53      7.49 o
   8   8   3       14.69       19.91      7.52 o
   9   8   3     1953.12     2024.35     25.90 o
  10   8   3       13.11       66.81     11.81 o
  11   8   3       56.02       68.25     12.23 o
  12   8   3       36.17       38.30     12.10 o
  13   8   3       19.02       30.96     18.19 o
  14   8   3       24.81      106.47     23.48 o
  15   8   3        1.30       12.13     25.53 o
  16   8   3        1.32      -11.67     36.39 o
 -17   9   3       64.80       14.00    189.96 o
 -16   9   3        3.29       28.36     27.64 o
 -15   9   3       76.70       40.41     18.10 o
 -14   9   3       30.96       45.94     21.06 o
 -13   9   3       85.77       85.78     14.29 o
 -12   9   3      197.07      155.79     13.63 o
 -11   9   3      830.25      714.90     31.61 o
 -10   9   3       81.16       95.75     11.60 o
  -9   9   3      773.79      765.93     18.95 o
  -8   9   3      573.12      567.87     12.74 o
  -7   9   3       11.26        9.45      7.51 o
  -6   9   3       22.22       33.18      4.36 o
  -5   9   3     4329.01     4618.62     50.52 o
  -4   9   3     2202.78     2406.49     29.11 o
  -3   9   3     1244.99     1377.02     25.34 o
  -2   9   3      229.16      194.60      8.01 o
  -1   9   3     1320.15     1272.70     16.47 o
   0   9   3      268.64      296.15      8.85 o
   1   9   3        0.39       -2.82      5.63 o
   2   9   3      251.09      298.12     10.21 o
   3   9   3     1955.89     2088.53     24.34 o
   4   9   3      483.68      504.72     12.93 o
   5   9   3       78.51       81.58      7.44 o
   6   9   3     2354.72     2257.63     25.98 o
   7   9   3       23.47       47.50      7.22 o
   8   9   3     2953.65     2907.16     32.06 o
   9   9   3     6133.62     6293.34     60.93 o
  10   9   3     1553.11     1519.50     41.84 o
  11   9   3      618.18      607.09     20.31 o
  12   9   3       58.56       84.01     13.93 o
  13   9   3       25.87       -5.99     18.33 o
  14   9   3        1.10       51.69     25.63 o
  15   9   3       49.86       41.44     27.65 o
  16   9   3       49.96       37.60     39.07 o
 -17  10   3      114.43      219.23     80.71 o
 -16  10   3      308.30      475.00     83.88 o
 -15  10   3       26.60       49.17     21.51 o
 -14  10   3       46.14       43.40     16.55 o
 -13  10   3      173.85      136.89     15.38 o
 -12  10   3        1.32        4.73     12.07 o
 -11  10   3        2.38      -30.19     16.42 o
 -10  10   3     1931.40     1872.69     35.85 o
  -9  10   3      210.41      223.35     10.80 o
  -8  10   3     1500.76     1561.83     25.32 o
  -7  10   3      101.09       75.50      6.12 o
  -6  10   3      473.00      527.23     14.46 o
  -5  10   3       20.20       35.19      6.06 o
  -4  10   3    13528.12    13930.49    138.91 o
  -3  10   3     1188.45     1142.84     18.49 o
  -2  10   3     5440.03     5889.21     55.89 o
  -1  10   3      883.37      835.81     13.63 o
   0  10   3     2472.65     2405.01     27.26 o
   1  10   3      212.61      203.54      8.93 o
   2  10   3     2594.78     2942.84     30.98 o
   3  10   3      473.71      536.58     12.89 o
   4  10   3     2798.64     2857.50     31.27 o
   5  10   3        1.34       15.06      6.79 o
   6  10   3        3.84       14.73      7.00 o
   7  10   3       17.65        8.55      6.90 o
   8  10   3     3094.40     3151.79     34.13 o
   9  10   3      530.51      689.22     21.30 o
  10  10   3     1358.62     1351.71     31.63 o
  11  10   3       87.82      114.11     13.72 o
  12  10   3      332.29      431.40     26.03 o
  13  10   3        0.76       17.59     14.41 o
  14  10   3       10.26       28.15     23.60 o
  15  10   3        2.20       16.80     33.73 o
  16  10   3        1.64      -19.74    145.90 o
 -16  11   3       78.50      112.71     80.35 o
 -15  11   3      176.19      171.16     22.70 o
 -14  11   3       10.81        0.01     15.98 o
 -13  11   3       83.39       60.70     14.72 o
 -12  11   3      118.03      139.61     14.27 o
 -11  11   3       76.06       49.23     11.53 o
 -10  11   3      144.16      162.80     11.04 o
  -9  11   3     1315.93     1200.92     24.46 o
  -8  11   3       33.60       20.73      9.29 o
  -7  11   3       18.89       -4.19      8.42 o
  -6  11   3       51.92       64.97      5.76 o
  -5  11   3      574.26      693.87     14.06 o
  -4  11   3       71.20      104.57      8.25 o
  -3  11   3     2849.99     3358.46     39.96 o
  -2  11   3       23.39       21.31      4.97 o
  -1  11   3      158.37      168.58      7.91 o
   0  11   3      579.76      606.00     12.51 o
   1  11   3     1483.66     1595.89     21.34 o
   2  11   3      117.31      139.47      8.26 o
   3  11   3      663.03      683.16     13.93 o
   4  11   3      854.40      962.79     16.69 o
   5  11   3      842.75      862.60     16.68 o
   6  11   3      719.92      681.94     15.36 o
   7  11   3        2.34       -0.69      8.39 o
   8  11   3       80.05       66.29      9.12 o
   9  11   3    13368.08    13539.08    120.14 o
  10  11   3        2.49       11.47     11.64 o
  11  11   3     1175.72     1095.33     26.44 o
  12  11   3       24.20       49.89     15.76 o
  13  11   3       10.72       41.45     16.28 o
  14  11   3        0.04       -7.33     36.91 o
  15  11   3       17.07       -6.60     33.61 o
 -16  12   3      243.96      285.37     89.13 o
 -15  12   3       11.35      -24.51     23.67 o
 -14  12   3       29.90       47.81     17.31 o
 -13  12   3      106.09      110.65     19.17 o
 -12  12   3       14.49       16.32     12.45 o
 -11  12   3      106.96       90.83     11.89 o
 -10  12   3     1518.51     1396.36     27.61 o
  -9  12   3       69.21       44.19     11.64 o
  -8  12   3       10.62       13.17     10.71 o
  -7  12   3       52.28       44.91     10.01 o
  -6  12   3      551.63      478.37     11.67 o
  -5  12   3       82.69      103.00      8.30 o
  -4  12   3     2613.76     2856.03     35.57 o
  -3  12   3      129.56      166.11     10.77 o
  -2  12   3     2298.87     2528.63     30.41 o
  -1  12   3      267.10      259.17      9.66 o
   0  12   3      186.86      189.02      9.14 o
   1  12   3      510.51      503.06     12.10 o
   2  12   3      249.52      285.72     11.39 o
   3  12   3      632.44      585.68     14.15 o
   4  12   3      133.45      132.52      8.92 o
   5  12   3      361.86      308.94     12.28 o
   6  12   3      506.01      484.43     13.99 o
   7  12   3        9.48        5.05     13.01 o
   8  12   3        5.78       -0.21      9.76 o
   9  12   3      652.99      686.07     18.01 o
  10  12   3      847.35      833.79     17.73 o
  11  12   3       27.14       27.26     18.18 o
  12  12   3        3.26      -19.86     14.98 o
  13  12   3       17.60       32.52     17.23 o
  14  12   3        0.02       19.24     27.53 o
  15  12   3       16.49       58.39     90.54 o
 -16  13   3        4.78      -27.27     54.47 o
 -15  13   3        3.28       19.16     30.39 o
 -14  13   3       26.31       37.61     19.81 o
 -13  13   3        4.15       -7.87     17.16 o
 -12  13   3        3.99        9.01     11.00 o
 -11  13   3        3.45       -0.85     14.13 o
 -10  13   3       85.21       88.06     14.84 o
  -9  13   3      318.17      282.04     15.99 o
  -8  13   3      460.78      440.60     20.15 o
  -7  13   3      276.64      243.41     14.01 o
  -6  13   3       24.68       16.00      7.08 o
  -5  13   3       25.89        3.85      7.16 o
  -4  13   3       16.96       14.39      8.52 o
  -3  13   3     3969.13     4157.08     45.14 o
  -2  13   3       22.22       34.63      6.72 o
  -1  13   3        7.39       10.22      6.63 o
   0  13   3     1346.62     1349.21     19.89 o
   1  13   3       62.94       53.17      7.53 o
   2  13   3       79.53       79.88     10.03 o
   3  13   3       28.67       21.61      7.25 o
   4  13   3       10.25        9.62      7.34 o
   5  13   3       12.19        5.78      7.69 o
   6  13   3        0.10       -6.27      8.27 o
   7  13   3        0.14       -7.03      8.71 o
   8  13   3      207.57      206.81     12.30 o
   9  13   3     1583.04     1549.01     25.53 o
  10  13   3      186.93      161.88     11.27 o
  11  13   3        0.03        8.67     15.87 o
  12  13   3       26.78       16.11     18.01 o
  13  13   3       13.45       51.19     23.21 o
  14  13   3       18.62      -54.00     27.00 o
  15  13   3        0.98      -26.08     70.49 o
 -16  14   3        6.18       21.85     76.83 o
 -15  14   3        0.31      -45.25     31.72 o
 -14  14   3       70.81      108.36     35.19 o
 -13  14   3       34.29       44.75     31.82 o
 -12  14   3        2.18        9.52     20.03 o
 -11  14   3       65.91       52.78     15.77 o
 -10  14   3       59.41       54.97     13.83 o
  -9  14   3      190.11      187.68     17.81 o
  -8  14   3        0.05       -8.97     13.84 o
  -7  14   3      296.71      337.55     13.01 o
  -6  14   3      163.39      122.74      9.49 o
  -5  14   3      789.34      793.86     18.95 o
  -4  14   3      147.44      169.50     11.19 o
  -3  14   3      309.83      334.12     10.55 o
  -2  14   3      554.45      539.47     14.15 o
  -1  14   3      127.81      122.60      9.85 o
   0  14   3     1128.79     1106.25     19.73 o
   1  14   3      813.50      825.28     16.74 o
   2  14   3       21.81        8.24      8.84 o
   3  14   3       25.61       23.34      7.69 o
   4  14   3       98.72      102.07      9.10 o
   5  14   3      481.13      463.57     14.06 o
   6  14   3       16.03      -12.32      8.47 o
   7  14   3      171.47      185.39     12.54 o
   8  14   3      304.06      268.25     13.74 o
   9  14   3       22.92       29.70     16.30 o
  10  14   3       29.47       46.46     10.76 o
  11  14   3       38.66       45.47     19.07 o
  12  14   3       20.51        9.05     19.68 o
  13  14   3        4.71      -49.07     24.53 o
  14  14   3        1.86      -26.15     38.16 o
 -15  15   3        8.04      -68.52     36.65 o
 -14  15   3        0.11      -15.14     28.44 o
 -13  15   3       72.27      104.38     30.84 o
 -12  15   3       32.61       56.93     21.60 o
 -11  15   3       30.00       17.49     14.63 o
 -10  15   3       46.47       39.78     14.41 o
  -9  15   3      158.11      194.50     21.46 o
  -8  15   3        4.41      -15.11     13.51 o
  -7  15   3       53.13       41.69      8.14 o
  -6  15   3       56.31       41.29      9.45 o
  -5  15   3       21.80       24.54      9.45 o
  -4  15   3       35.75       31.52      9.96 o
  -3  15   3      172.46      162.72      8.48 o
  -2  15   3      565.77      609.05     14.80 o
  -1  15   3      189.22      189.77     11.11 o
   0  15   3     1128.20     1127.17     20.93 o
   1  15   3      268.50      291.82     13.05 o
   2  15   3      988.16      975.74     18.97 o
   3  15   3       65.68       39.57      8.34 o
   4  15   3       13.38       22.24      8.32 o
   5  15   3       14.76        3.14     10.79 o
   6  15   3       36.62       28.98      9.61 o
   7  15   3       16.49       28.34     10.59 o
   8  15   3       25.96       13.15     11.16 o
   9  15   3        3.26      -23.70     12.62 o
  10  15   3       57.12       94.24     12.19 o
  11  15   3       12.21       37.96     18.78 o
  12  15   3       26.13       29.12     25.10 o
  13  15   3       10.01       17.34     31.56 o
  14  15   3        2.87      -36.78     54.15 o
 -15  16   3        6.70      -31.95     67.56 o
 -14  16   3        0.01      117.49     51.50 o
 -13  16   3       56.79      100.10     28.89 o
 -12  16   3       22.54       35.42     19.54 o
 -11  16   3       17.98       42.92     16.27 o
 -10  16   3        8.15       15.80     15.50 o
  -9  16   3       10.73       -7.09     15.93 o
  -8  16   3      176.23      146.96     17.19 o
  -7  16   3        5.06       -9.23      8.72 o
  -6  16   3       65.66       72.19     10.63 o
  -5  16   3      142.86      134.36     11.21 o
  -4  16   3        9.01        8.49      9.24 o
  -3  16   3      275.26      268.56     11.27 o
  -2  16   3      429.89      492.86     15.78 o
  -1  16   3      127.97      144.80     10.42 o
   0  16   3     1427.51     1393.78     23.89 o
   1  16   3      125.43      103.02     11.93 o
   2  16   3      102.62       91.74     11.06 o
   3  16   3        6.57       -9.57      9.02 o
   4  16   3       36.77       23.69      9.54 o
   5  16   3       13.76       -5.83      8.78 o
   6  16   3      161.05      162.50     12.15 o
   7  16   3     1110.88     1004.51     28.32 o
   8  16   3        8.04      -11.64     11.68 o
   9  16   3        0.07       -3.82     13.59 o
  10  16   3        0.70       15.23     12.36 o
  11  16   3       63.34       68.15     20.76 o
  12  16   3       44.32       74.38     35.10 o
  13  16   3        5.63       37.46     33.17 o
  14  16   3        0.03       11.17     92.34 o
 -15  17   3       11.13      -54.98     84.58 o
 -14  17   3       28.09       59.57     52.30 o
 -13  17   3      104.21      132.86     42.42 o
 -12  17   3       25.67       29.20     19.67 o
 -11  17   3       21.94       22.80     17.65 o
 -10  17   3       17.87      -14.73     20.96 o
  -9  17   3      255.94      309.61     22.03 o
  -8  17   3       21.82       48.16     16.68 o
  -7  17   3      257.26      239.44     13.60 o
  -6  17   3       35.34       54.55     11.14 o
  -5  17   3       16.08       -0.86     10.41 o
  -4  17   3       38.33       47.36     10.63 o
  -3  17   3       56.97       68.85     12.80 o
  -2  17   3     2565.36     2606.52     34.62 o
  -1  17   3     2909.56     2928.28     38.06 o
   0  17   3       32.20       16.20     11.24 o
   1  17   3       24.40        3.56     13.22 o
   2  17   3      342.57      385.65     18.81 o
   3  17   3       71.67       74.43     12.57 o
   4  17   3       11.02        9.45      9.94 o
   5  17   3      103.31       75.39     11.91 o
   6  17   3       58.93       22.32     11.88 o
   7  17   3      690.91      654.80     22.70 o
   8  17   3        0.45      -25.06     12.53 o
   9  17   3      195.75      178.68     15.05 o
  10  17   3        3.91       13.83     14.22 o
  11  17   3       76.30       70.07     22.09 o
  12  17   3        0.58       40.24     32.64 o
  13  17   3        9.21        7.03     39.77 o
 -14  18   3      195.95      244.02     48.93 o
 -13  18   3       25.20       29.25     33.96 o
 -12  18   3       23.28       23.16     22.47 o
 -11  18   3       95.72      128.83     29.05 o
 -10  18   3       12.66       26.07     17.91 o
  -9  18   3       89.53       84.09     17.63 o
  -8  18   3     1107.74     1020.51     28.56 o
  -7  18   3       42.06       34.88     12.01 o
  -6  18   3        0.18        3.97     11.47 o
  -5  18   3       32.51       26.61     11.41 o
  -4  18   3       76.98      109.03     13.49 o
  -3  18   3      196.58      223.75     16.32 o
  -2  18   3     1649.76     1642.18     27.11 o
  -1  18   3     1745.32     1819.12     29.45 o
   0  18   3      217.73      227.96     14.34 o
   1  18   3      971.39      836.01     21.78 o
   2  18   3        0.05      -14.67     12.29 o
   3  18   3       89.93       47.85     10.37 o
   4  18   3       31.32       28.35     11.12 o
   5  18   3        5.77       11.39     11.41 o
   6  18   3      536.27      398.97     17.48 o
   7  18   3       92.15       52.29     13.04 o
   8  18   3      152.72      126.49     14.72 o
   9  18   3        0.16        0.01     14.46 o
  10  18   3       77.83       63.70     21.25 o
  11  18   3        9.85       17.46     22.03 o
  12  18   3      355.04      417.65     51.80 o
  13  18   3       16.11      -44.70     47.33 o
 -14  19   3       10.26      -33.83     75.42 o
 -13  19   3       15.06       53.62     39.26 o
 -12  19   3        2.16       -6.67     58.30 o
 -11  19   3        7.23       60.47     22.57 o
 -10  19   3        6.05      -31.71     19.25 o
  -9  19   3        3.87       -7.91     17.98 o
  -8  19   3        0.00       -8.45     11.02 o
  -7  19   3      974.21      957.65     23.03 o
  -6  19   3        2.99       19.78     12.68 o
  -5  19   3      303.92      300.89     18.91 o
  -4  19   3      248.16      207.59     15.05 o
  -3  19   3       44.01       57.75     13.06 o
  -2  19   3        8.12       37.64     10.79 o
  -1  19   3     6748.61     6639.84     72.72 o
   0  19   3      620.76      634.96     21.13 o
   1  19   3      549.33      522.58     20.36 o
   2  19   3      670.97      602.34     21.68 o
   3  19   3      126.56      132.82     16.30 o
   4  19   3       30.79       38.15     11.94 o
   5  19   3       13.59       37.10     16.59 o
   6  19   3      123.15      115.21     13.75 o
   7  19   3      110.86      117.00     14.17 o
   8  19   3        3.22       -9.86     13.48 o
   9  19   3        6.44       35.31     15.71 o
  10  19   3        5.76        3.70     17.52 o
  11  19   3        0.64        4.02     40.72 o
  12  19   3        6.87       -2.00     45.44 o
  13  19   3       24.53       83.85     61.62 o
 -13  20   3        1.28     -113.80     56.90 o
 -12  20   3      342.64      435.94     36.28 o
 -11  20   3        3.41       16.75     24.55 o
 -10  20   3       38.55       28.69     23.40 o
  -9  20   3       26.76       60.21     22.68 o
  -8  20   3        8.26        0.29     11.62 o
  -7  20   3       35.50       31.95     13.42 o
  -6  20   3      339.52      359.57     19.74 o
  -5  20   3        8.28      -18.38     13.66 o
  -4  20   3       25.85       38.28     14.27 o
  -3  20   3      356.59      378.55     18.60 o
  -2  20   3        0.25       18.79     10.63 o
  -1  20   3     1492.79     1408.64     28.10 o
   0  20   3     2180.44     2229.60     35.52 o
   1  20   3      725.76      683.33     23.89 o
   2  20   3      124.76      143.09     17.75 o
   3  20   3        2.71       14.58     14.95 o
   4  20   3       21.68       16.44     12.38 o
   5  20   3       92.33       98.43     13.54 o
   6  20   3      359.66      317.31     18.15 o
   7  20   3        4.83       -2.30     15.93 o
   8  20   3       22.70       19.20     15.39 o
   9  20   3        2.85       -2.80     17.83 o
  10  20   3       11.79       30.25     22.98 o
  11  20   3        9.98       13.69     34.19 o
  12  20   3       79.04       81.87     41.06 o
 -13  21   3      142.70      191.81     69.78 o
 -12  21   3      126.22      106.12     48.62 o
 -11  21   3        3.22       21.99     29.84 o
 -10  21   3       10.23       -7.25     32.36 o
  -9  21   3       13.49       19.94     22.56 o
  -8  21   3       47.19       23.47     17.15 o
  -7  21   3       30.87       32.39     18.78 o
  -6  21   3       39.71       21.65     15.26 o
  -5  21   3      256.45      206.01     17.85 o
  -4  21   3       78.38       29.46     14.88 o
  -3  21   3      131.83      107.08     16.10 o
  -2  21   3       49.29       59.07     11.72 o
  -1  21   3      539.30      546.78     20.44 o
   0  21   3      107.38      154.77     21.17 o
   1  21   3      251.66      218.06     18.51 o
   2  21   3      246.09      239.26     20.14 o
   3  21   3        0.00        2.40     12.41 o
   4  21   3       16.95       20.15     15.21 o
   5  21   3       15.08       12.25     12.82 o
   6  21   3        0.02       -7.59     14.45 o
   7  21   3       42.37       24.95     19.16 o
   8  21   3       76.80      108.79     17.04 o
   9  21   3        4.62       13.90     17.58 o
  10  21   3       35.21       45.08     26.07 o
  11  21   3       20.66       15.05     36.56 o
  12  21   3      100.28      240.92     75.46 o
 -12  22   3        8.07       18.54     52.28 o
 -11  22   3       34.20       49.45     32.60 o
 -10  22   3        4.44      -17.89     33.53 o
  -9  22   3        3.88        3.02     25.30 o
  -8  22   3       10.71        0.38     18.12 o
  -7  22   3      108.30      128.09     17.98 o
  -6  22   3       12.85      -10.85     15.82 o
  -5  22   3      175.65      134.22     17.88 o
  -4  22   3        6.22        4.51     15.89 o
  -3  22   3       42.58       41.77     18.56 o
  -2  22   3       20.36       18.14     11.86 o
  -1  22   3       81.39       38.07     15.84 o
   0  22   3        0.28       41.98     13.71 o
   1  22   3      426.21      389.30     20.50 o
   2  22   3        2.91       10.78     15.08 o
   3  22   3      237.61      249.87     16.09 o
   4  22   3       32.32       -0.44     14.35 o
   5  22   3       11.03       -1.72     15.38 o
   6  22   3       28.87       43.28     26.70 o
   7  22   3        0.11      -16.73     16.44 o
   8  22   3        2.83        5.41     16.94 o
   9  22   3        0.64        9.42     26.43 o
  10  22   3       10.90       35.39     37.14 o
  11  22   3       18.12      -30.04     58.19 o
 -11  23   3       72.47      108.65     46.34 o
 -10  23   3       33.86       38.56     31.74 o
  -9  23   3       32.85       64.73     39.93 o
  -8  23   3       12.36       30.16     17.55 o
  -7  23   3        0.55      -37.96     20.16 o
  -6  23   3       27.78        5.39     18.44 o
  -5  23   3       62.40       39.86     17.87 o
  -4  23   3        4.97      -35.26     23.40 o
  -3  23   3       16.74       -8.13     16.42 o
  -2  23   3       47.84       39.27     14.04 o
  -1  23   3       20.28       37.28     13.74 o
   0  23   3        6.94       27.06     14.85 o
   1  23   3       61.02       36.61     14.18 o
   2  23   3      116.04      112.75     17.09 o
   3  23   3       16.87       -1.51     16.26 o
   4  23   3        0.52       14.24     15.50 o
   5  23   3        3.57       12.91     21.72 o
   6  23   3       39.36       26.96     18.56 o
   7  23   3       15.76       23.69     17.96 o
   8  23   3        0.42       22.04     25.63 o
   9  23   3        0.49      -14.83     45.68 o
  10  23   3       14.56        8.33     38.77 o
 -11  24   3       21.30       -1.48     43.45 o
 -10  24   3      113.15      212.84     40.03 o
  -9  24   3       14.84      -13.41     35.93 o
  -8  24   3        0.76        9.52     25.43 o
  -7  24   3        0.06       43.22     21.72 o
  -6  24   3       23.69       45.81     21.10 o
  -5  24   3        4.66      -36.77     18.39 o
  -4  24   3        0.12       -3.18     19.55 o
  -3  24   3      112.41      144.22     21.55 o
  -2  24   3       39.71        7.76     18.14 o
  -1  24   3       15.26       -2.28     20.08 o
   0  24   3       30.80       46.09     16.09 o
   1  24   3       29.10       15.67     15.52 o
   2  24   3        0.17        0.07     16.52 o
   3  24   3        0.51        9.74     14.73 o
   4  24   3        9.18       53.56     37.14 o
   5  24   3       69.82       67.24     18.58 o
   6  24   3       24.89       19.82     25.86 o
   7  24   3       16.95       -0.70     27.00 o
   8  24   3       11.23       24.75     28.60 o
   9  24   3        0.13       -8.37     32.02 o
  10  24   3        0.01      -19.19     44.58 o
 -10  25   3        1.37       58.71     42.16 o
  -9  25   3       51.49      134.39     39.27 o
  -8  25   3       10.27       17.69     27.96 o
  -7  25   3       10.68        0.43     24.92 o
  -6  25   3        4.16       37.19     23.75 o
  -5  25   3        9.44        1.39     22.87 o
  -4  25   3       13.60       17.69     22.19 o
  -3  25   3      267.81      370.55     42.59 o
  -2  25   3       18.58       37.91     20.48 o
  -1  25   3       97.16      106.09     18.37 o
   0  25   3       44.71       89.25     19.92 o
   1  25   3      110.93      115.27     19.95 o
   2  25   3       16.09        6.78     18.54 o
   3  25   3       14.27        3.84     22.68 o
   4  25   3        1.62        5.29     16.11 o
   5  25   3       14.84       24.70     19.54 o
   6  25   3        4.18        5.14     20.00 o
   7  25   3       70.94       76.43     34.04 o
   8  25   3       30.24       16.86     46.47 o
   9  25   3       16.45       76.26     84.03 o
  -9  26   3       76.93      170.15     51.15 o
  -8  26   3        5.58      -11.18     44.53 o
  -7  26   3       35.20       82.58     30.41 o
  -6  26   3        4.53      -15.64     24.96 o
  -5  26   3        0.52       -4.66     26.90 o
  -4  26   3        1.15      -17.59     23.83 o
  -3  26   3        4.15       98.70     44.66 o
  -2  26   3        0.34        8.88     16.14 o
  -1  26   3       12.18       46.56     19.22 o
   0  26   3        4.43       23.65     19.53 o
   1  26   3       40.40       12.10     26.58 o
   2  26   3      351.19      425.80     24.49 o
   3  26   3       36.26       18.67     19.02 o
   4  26   3        0.38      -23.78     28.64 o
   5  26   3       15.97        4.56     25.63 o
   6  26   3       40.64       -6.09     29.07 o
   7  26   3        0.52      -22.21     32.31 o
   8  26   3        5.40       62.85     36.64 o
  -8  27   3        5.49       23.14     46.90 o
  -7  27   3        1.02       -0.38     32.09 o
  -6  27   3        2.15      -15.94     34.21 o
  -5  27   3       45.57       47.63     28.98 o
  -4  27   3       13.32       47.47     30.33 o
  -3  27   3      109.77      149.98     37.06 o
  -2  27   3       52.32       67.82     20.19 o
  -1  27   3        0.53        9.08     21.75 o
   0  27   3       21.61       81.88     26.96 o
   1  27   3        2.58       13.84     23.73 o
   2  27   3        8.11       26.88     24.48 o
   3  27   3       57.85      124.12     36.10 o
   4  27   3        9.17       61.77     35.20 o
   5  27   3        0.75       -0.67     32.44 o
   6  27   3       11.23      -13.51     39.27 o
   7  27   3        2.21      -34.26     49.37 o
  -7  28   3       83.07      137.40     51.53 o
  -6  28   3        3.61       12.08     52.64 o
  -5  28   3       65.31       58.49     34.36 o
  -4  28   3       76.83      130.78     42.45 o
  -3  28   3       52.78       71.09     39.83 o
  -2  28   3       15.70       16.52     32.70 o
  -1  28   3        0.89      -19.20     23.46 o
   0  28   3       34.09       70.48     25.85 o
   1  28   3        0.03      -69.75     44.92 o
   2  28   3      132.61      218.13     35.04 o
   3  28   3      205.71      243.19     32.68 o
   4  28   3       16.21       56.16     42.03 o
   5  28   3       91.30       34.41     43.83 o
   6  28   3        1.51       19.34     43.30 o
  -5  29   3       16.50      -61.60     38.02 o
  -4  29   3       25.89       -3.28     36.30 o
  -3  29   3        1.51       57.69     42.35 o
  -2  29   3       59.00      147.16     46.40 o
  -1  29   3        1.46       -4.96     36.35 o
   0  29   3       85.44      121.69     36.89 o
   1  29   3        0.45       16.23     30.42 o
   2  29   3       15.89      -36.96     35.99 o
   3  29   3       45.00       50.97     36.84 o
   4  29   3       72.02      106.71     60.74 o
  -3  30   3       10.26       48.76     48.46 o
  -2  30   3        4.06       46.49     40.45 o
  -1  30   3        0.09      -45.54     39.41 o
   0  30   3        0.04        9.35     43.10 o
   1  30   3       33.28      132.56     68.03 o
   2  30   3        0.68       -8.23     72.06 o
 -18   0   4      287.89      484.16     85.29 o
 -17   0   4       23.53     -111.37     57.80 o
 -16   0   4       35.35       42.46     32.78 o
 -15   0   4      147.94      145.94     18.22 o
 -14   0   4      927.50      877.82     28.64 o
 -13   0   4        7.18       35.05     15.41 o
 -12   0   4       92.61      109.87     18.13 o
 -11   0   4        9.84       24.72      9.93 o
 -10   0   4       12.11       15.64      6.45 o
  -9   0   4       45.36       16.92     23.96 o
  -8   0   4     3191.91     3476.68    121.23 o
  -7   0   4      886.78     1055.74     52.48 o
  -6   0   4    17503.21    16876.36    326.66 o
  -5   0   4    10902.20    10650.73    204.10 o
  -4   0   4     5689.89     6105.50    169.16 o
  -3   0   4     1532.77     1406.72     22.73 o
  -2   0   4    58818.49    55536.09   1490.62 o
  -1   0   4    14136.11    15143.23    186.38 o
   1   0   4    13190.17    13205.46    150.59 o
   2   0   4    33305.76    31851.04    486.31 o
   3   0   4     7952.75     8193.57     97.76 o
   4   0   4      283.85      337.21     13.84 o
   5   0   4       95.39      101.33      9.65 o
   6   0   4      859.24      705.85     19.19 o
   7   0   4      608.60      650.03     19.25 o
   8   0   4        0.02        3.76      9.55 o
   9   0   4      131.05      135.79     22.81 o
  10   0   4        5.99      -18.90     10.84 o
  11   0   4       28.62       15.95     11.32 o
  12   0   4     1163.40     1077.70     40.99 o
  13   0   4      336.02      366.49     43.01 o
  14   0   4      738.12      576.25     46.80 o
  15   0   4       16.43      -40.15     34.69 o
  16   0   4       10.42       72.18     75.36 o
 -18   1   4       55.46       98.68    112.07 o
 -17   1   4       28.94       -9.55     40.33 o
 -16   1   4       14.50        9.89     24.04 o
 -15   1   4      155.99       99.86     12.35 o
 -14   1   4      314.46      311.35     15.80 o
 -13   1   4      424.52      333.33     12.82 o
 -12   1   4       50.57       60.94      9.55 o
 -11   1   4       48.06       61.52      6.53 o
 -10   1   4        1.26       10.64      8.62 o
  -9   1   4      255.06      259.63     11.19 o
  -8   1   4        8.83        4.68      5.26 o
  -7   1   4      479.67      406.69     13.54 o
  -6   1   4     1530.93     1492.03     45.11 o
  -5   1   4      781.45      721.68     20.11 o
  -4   1   4      608.99      576.48     13.82 o
  -3   1   4     5328.81     5108.33     71.97 o
  -2   1   4       96.45       86.45      7.78 o
   0   1   4     5486.32     6061.76     53.42 o
   1   1   4    34231.89    33162.25    259.93 o
   2   1   4       92.83      102.04      7.03 o
   3   1   4       75.08       99.60      6.41 o
   4   1   4        0.64        2.31      5.65 o
   5   1   4     5298.62     5066.75     48.17 o
   6   1   4        2.32       13.55      6.29 o
   7   1   4      464.91      486.31     12.53 o
   8   1   4        4.86       -8.69      7.11 o
   9   1   4        4.23      -11.53      8.01 o
  10   1   4      103.62       65.93      8.79 o
  11   1   4      268.28      251.75     11.05 o
  12   1   4       41.31       23.68     15.45 o
  13   1   4      235.18      255.24     19.81 o
  14   1   4      101.52       87.74     24.24 o
  15   1   4       24.83       69.07     26.53 o
  16   1   4       13.70      -30.62     32.31 o
 -18   2   4        2.33       74.94     69.35 o
 -17   2   4        2.82       68.28     76.48 o
 -16   2   4       43.18      116.66     24.77 o
 -15   2   4        2.41       -3.47     14.74 o
 -14   2   4       20.39       30.27      9.64 o
 -13   2   4       59.73       62.56      9.04 o
 -12   2   4      310.56      296.39     10.46 o
 -11   2   4       26.65       23.34     17.11 o
 -10   2   4       16.34        7.26     11.50 o
  -9   2   4       16.51       15.60      7.36 o
  -8   2   4      212.39      176.42     10.39 o
  -7   2   4     1103.41     1076.26     50.36 o
  -6   2   4      237.87      236.12     13.43 o
  -5   2   4     1458.61     1380.76     22.00 o
  -4   2   4     1531.96     1635.57     27.30 o
  -3   2   4     2173.98     2313.65     25.00 o
  -2   2   4     6315.35     6823.07     68.44 o
  -1   2   4        5.08      106.43     23.96 o
   0   2   4    36468.96    35635.60    290.93 o
   1   2   4      142.36      172.80     10.22 o
   2   2   4      330.30      320.67      9.76 o
   3   2   4     2759.27     2808.36     28.85 o
   4   2   4      738.04      737.65     13.37 o
   5   2   4      400.46      416.72     10.80 o
   6   2   4      600.97      618.17     12.95 o
   7   2   4       47.88       46.73      7.33 o
   8   2   4       69.89       70.06      8.05 o
   9   2   4       91.02       99.29      9.23 o
  10   2   4        1.34       -7.37      8.56 o
  11   2   4      146.43      146.56      9.88 o
  12   2   4     1069.97     1048.13     29.19 o
  13   2   4       82.91      107.13     20.31 o
  14   2   4        6.72       28.62     22.96 o
  15   2   4        0.35       57.98     26.82 o
  16   2   4        3.26       -1.54     31.72 o
 -17   3   4      163.27      178.27     44.28 o
 -16   3   4       15.48        7.34     16.43 o
 -15   3   4       44.53       38.38     11.51 o
 -14   3   4       26.96       55.41     10.25 o
 -13   3   4      579.68      533.52     15.59 o
 -12   3   4      219.55      217.45      9.32 o
 -11   3   4       32.55       43.69     10.88 o
 -10   3   4       13.01       12.57      9.07 o
  -9   3   4       29.90       23.08      8.26 o
  -8   3   4      205.36      190.40     11.92 o
  -7   3   4       26.99        9.95     11.15 o
  -6   3   4        1.65       -2.26      8.21 o
  -5   3   4       33.66       34.76      4.92 o
  -4   3   4     1868.93     1935.07     53.04 o
  -3   3   4       13.62       11.41      3.95 o
  -2   3   4    23125.33    22527.17    204.21 o
  -1   3   4        8.60       23.03      5.88 o
   0   3   4    29271.26    28618.08    234.65 o
   1   3   4       27.52       40.65      6.54 o
   2   3   4      522.23      526.53     10.09 o
   3   3   4     2263.02     2288.53     23.82 o
   4   3   4      145.32      138.95     10.32 o
   5   3   4     2480.93     2409.02     26.05 o
   6   3   4        1.27        4.13      5.96 o
   7   3   4       18.46       20.40      6.91 o
   8   3   4      381.68      409.81     12.47 o
   9   3   4      188.59      180.35     10.02 o
  10   3   4        6.33       -3.91     10.22 o
  11   3   4        6.94        3.65     11.18 o
  12   3   4       64.21       80.54     11.90 o
  13   3   4        0.55        7.21     18.03 o
  14   3   4        4.85      -40.40     21.98 o
  15   3   4        6.13       38.80     24.62 o
  16   3   4       30.60        4.13     48.77 o
 -17   4   4        2.69      -13.99     43.15 o
 -16   4   4        8.06       11.91     17.11 o
 -15   4   4        6.97       26.17     12.16 o
 -14   4   4       25.10        9.65     10.50 o
 -13   4   4      393.68      349.48     15.85 o
 -12   4   4        0.00        1.56      7.14 o
 -11   4   4       73.94       83.50     12.36 o
 -10   4   4      236.56      210.61     14.68 o
  -9   4   4       21.55       22.58     10.38 o
  -8   4   4       23.28       30.92      9.16 o
  -7   4   4        1.90       11.23      8.28 o
  -6   4   4      117.00      103.10      6.21 o
  -5   4   4     1045.07     1060.99     16.90 o
  -4   4   4      689.03      656.73     12.36 o
  -3   4   4     8446.30     7892.84     84.17 o
  -2   4   4      440.50      392.55      8.65 o
  -1   4   4      186.12      184.22      7.75 o
   0   4   4       25.03       48.28      7.80 o
   1   4   4     3198.77     3108.18     30.68 o
   2   4   4      740.15      747.16     11.75 o
   3   4   4      681.12      684.63     11.51 o
   4   4   4       12.26        2.73      8.19 o
   5   4   4      212.91      245.13      9.70 o
   6   4   4      173.71      190.66     10.86 o
   7   4   4      912.94      923.15     15.82 o
   8   4   4       17.56       17.41      8.06 o
   9   4   4       75.08       48.33      8.65 o
  10   4   4        1.91       -4.64     10.99 o
  11   4   4     1069.69     1059.59     23.19 o
  12   4   4       13.95       -0.34     12.73 o
  13   4   4        5.26        4.97     18.88 o
  14   4   4        2.16       12.01     21.70 o
  15   4   4       29.34       27.04     34.65 o
  16   4   4        3.39      -33.09     33.70 o
 -17   5   4       15.65      -41.77     52.51 o
 -16   5   4        0.31       26.39     19.97 o
 -15   5   4       44.82       69.74     13.60 o
 -14   5   4        2.24       -1.62     11.17 o
 -13   5   4        7.90       -3.74      9.98 o
 -12   5   4     1064.56     1041.70     25.78 o
 -11   5   4        6.21        3.01      7.25 o
 -10   5   4       36.37       25.58      6.83 o
  -9   5   4       12.04       12.17      6.96 o
  -8   5   4      449.48      446.29     10.85 o
  -7   5   4      159.76      135.67      6.98 o
  -6   5   4      275.15      300.82     13.92 o
  -5   5   4      178.97      147.66      7.51 o
  -4   5   4     2783.23     2976.80     38.07 o
  -3   5   4     3615.94     3432.99     34.81 o
  -2   5   4     2149.28     2202.19     24.56 o
  -1   5   4      542.23      491.78      9.78 o
   0   5   4      132.23      109.03      6.85 o
   1   5   4       12.00       11.10      5.23 o
   2   5   4      990.30      972.50     14.13 o
   3   5   4       11.83       -3.79      4.82 o
   4   5   4      551.04      512.69     11.42 o
   5   5   4      378.77      360.76     10.96 o
   6   5   4      324.04      348.40     11.81 o
   7   5   4       68.41       70.85      7.53 o
   8   5   4      217.56      215.25     10.43 o
   9   5   4       33.06       12.84      8.42 o
  10   5   4      437.25      385.11     21.35 o
  11   5   4       18.21        6.58     11.18 o
  12   5   4        2.31      -13.76     12.19 o
  13   5   4       18.02       26.39     19.53 o
  14   5   4       16.30       45.19     21.55 o
  15   5   4        0.12      -19.43     29.20 o
  16   5   4        3.10       -8.80     39.48 o
 -17   6   4        1.93      -29.82     89.52 o
 -16   6   4       98.22      121.16     22.02 o
 -15   6   4       16.35       24.90     15.20 o
 -14   6   4      110.08       95.25     12.95 o
 -13   6   4        4.44        5.39      9.94 o
 -12   6   4        6.95       16.39      8.93 o
 -11   6   4       24.25        8.38      7.63 o
 -10   6   4     1439.60     1362.33     26.24 o
  -9   6   4       94.32       83.29      8.39 o
  -8   6   4      115.27      110.38      8.98 o
  -7   6   4      188.83      183.09      9.07 o
  -6   6   4      177.47      221.39      8.66 o
  -5   6   4      351.82      278.77      9.61 o
  -4   6   4      445.87      462.20      8.12 o
  -3   6   4     1291.81     1219.58     15.80 o
  -2   6   4      184.57      191.71      6.89 o
  -1   6   4     7095.39     7395.67     67.67 o
   0   6   4     2411.60     2337.15     25.67 o
   1   6   4     2195.09     2083.92     22.81 o
   2   6   4      323.59      299.91     10.40 o
   3   6   4      352.87      408.39     15.93 o
   4   6   4       33.30       11.88      5.48 o
   5   6   4      921.84      888.03     14.83 o
   6   6   4       63.53       67.91      7.30 o
   7   6   4     1563.24     1532.67     22.80 o
   8   6   4      353.40      379.08     12.77 o
   9   6   4       83.68       80.23     11.43 o
  10   6   4      748.42      749.97     25.91 o
  11   6   4       37.11       26.93     12.30 o
  12   6   4       12.41       16.27     12.91 o
  13   6   4        4.48       33.13     19.42 o
  14   6   4       21.17       50.02     22.79 o
  15   6   4       19.84       24.23     27.65 o
  16   6   4        6.41       56.45     35.53 o
 -17   7   4       12.97       28.90     74.71 o
 -16   7   4        3.02        4.96     27.46 o
 -15   7   4       43.13       23.82     16.24 o
 -14   7   4        0.83       -1.25     13.45 o
 -13   7   4      283.45      298.40     16.38 o
 -12   7   4        2.44       -7.92     11.40 o
 -11   7   4       12.59       22.48     12.48 o
 -10   7   4        7.79       18.76     14.80 o
  -9   7   4      566.96      562.80     14.67 o
  -8   7   4      190.66      197.29     10.01 o
  -7   7   4       11.79        7.68      5.58 o
  -6   7   4       84.50      104.37      6.59 o
  -5   7   4      158.37      248.96      9.96 o
  -4   7   4      129.85      127.51      6.69 o
  -3   7   4     2546.74     2544.86     27.90 o
  -2   7   4     1359.45     1337.07     16.65 o
  -1   7   4     1001.29     1016.36     14.50 o
   0   7   4      179.26      173.99      7.55 o
   1   7   4      131.22      179.57      7.51 o
   2   7   4      702.27      659.44     12.50 o
   3   7   4        2.82        1.55      6.11 o
   4   7   4      126.11      133.50      7.77 o
   5   7   4       21.47       14.55      6.26 o
   6   7   4      514.23      520.32     13.25 o
   7   7   4      823.04      832.38     15.61 o
   8   7   4      146.42      164.60     11.09 o
   9   7   4     2232.93     2296.86     28.56 o
  10   7   4       18.50       48.61     15.22 o
  11   7   4      281.05      264.58     15.01 o
  12   7   4       17.21        7.87     13.79 o
  13   7   4        4.55        8.93     13.88 o
  14   7   4       16.30      -26.87     24.68 o
  15   7   4       34.94       99.74     40.45 o
  16   7   4       31.70       50.15     39.75 o
 -17   8   4        1.98      -63.97     47.89 o
 -16   8   4        0.06        1.45     28.53 o
 -15   8   4       24.65        4.45     16.67 o
 -14   8   4        2.37        9.86     18.55 o
 -13   8   4        6.28       10.42     13.73 o
 -12   8   4      173.07      154.87     12.31 o
 -11   8   4        0.00        9.86     17.65 o
 -10   8   4     7302.19     7002.77    104.70 o
  -9   8   4      138.00      133.78      9.78 o
  -8   8   4      522.43      486.05     13.88 o
  -7   8   4       48.24       46.22      6.08 o
  -6   8   4      726.04      723.49     13.82 o
  -5   8   4       20.73       27.56      5.65 o
  -4   8   4      548.41      569.32     10.43 o
  -3   8   4      576.36      583.96     18.95 o
  -2   8   4      954.66      963.85     14.97 o
  -1   8   4       39.82       49.56      5.49 o
   0   8   4        0.04       -9.33      5.15 o
   1   8   4        0.09       -4.53      6.70 o
   2   8   4     5361.40     5908.63     54.88 o
   3   8   4        0.80       -2.92      6.23 o
   4   8   4      447.13      408.45     12.06 o
   5   8   4       35.90       33.70      6.68 o
   6   8   4      725.52      717.72     14.48 o
   7   8   4      919.55      921.16     17.29 o
   8   8   4      549.00      579.45     15.67 o
   9   8   4     1404.48     1479.80     25.96 o
  10   8   4     1689.46     1664.90     28.62 o
  11   8   4        2.00        8.34     12.78 o
  12   8   4      102.52      160.79     15.66 o
  13   8   4       17.17       15.39     16.48 o
  14   8   4        0.00       14.06     29.11 o
  15   8   4       10.89       86.58     30.82 o
 -17   9   4       19.55      -97.97     77.53 o
 -16   9   4       32.01       44.73     45.61 o
 -15   9   4        7.95       12.39     17.79 o
 -14   9   4       25.63       10.18     14.30 o
 -13   9   4       13.91       11.84     12.45 o
 -12   9   4       38.02       16.21     16.13 o
 -11   9   4     3157.86     3174.02     80.37 o
 -10   9   4      719.29      735.31     19.90 o
  -9   9   4        3.45       24.25      8.67 o
  -8   9   4      137.89      117.14      9.20 o
  -7   9   4     1317.85     1318.91     20.83 o
  -6   9   4       14.95        6.93      4.40 o
  -5   9   4     1075.80      998.94     14.86 o
  -4   9   4     2165.83     2174.49     25.34 o
  -3   9   4     1686.43     1804.70     22.48 o
  -2   9   4       32.24       28.70      6.76 o
  -1   9   4       21.76       26.37      5.57 o
   0   9   4      161.01      188.19      8.66 o
   1   9   4     1791.44     1863.77     23.58 o
   2   9   4      610.34      593.41     12.49 o
   3   9   4     2996.55     3046.76     32.87 o
   4   9   4     1812.18     1915.02     24.11 o
   5   9   4       31.66       18.73      7.81 o
   6   9   4      648.00      652.93     14.27 o
   7   9   4       30.46       28.14      7.86 o
   8   9   4      609.48      647.77     20.10 o
   9   9   4     7374.14     7609.54     76.64 o
  10   9   4       44.86       69.36     10.26 o
  11   9   4      593.63      593.48     21.88 o
  12   9   4       24.38       22.12     16.28 o
  13   9   4       62.49       83.35     19.90 o
  14   9   4        1.77       14.74     24.92 o
  15   9   4        1.85      -28.35     41.64 o
 -17  10   4        4.06      -27.60     72.60 o
 -16  10   4        5.59        2.05     45.21 o
 -15  10   4       39.76       51.91     23.50 o
 -14  10   4        0.24        1.28     14.76 o
 -13  10   4       92.72       61.46     13.91 o
 -12  10   4      667.65      598.96     21.10 o
 -11  10   4       14.25      -14.82     11.11 o
 -10  10   4      801.59      862.27     23.62 o
  -9  10   4     3352.44     3207.40     41.07 o
  -8  10   4      486.01      502.97     14.94 o
  -7  10   4      246.24      236.72      8.43 o
  -6  10   4      503.65      506.38     15.47 o
  -5  10   4     1351.48     1497.20     20.95 o
  -4  10   4      748.10      870.07     16.90 o
  -3  10   4      713.19      671.52     12.96 o
  -2  10   4        0.02       -9.86      4.93 o
  -1  10   4      384.42      352.71     10.06 o
   0  10   4       17.19        6.57      6.01 o
   1  10   4      601.73      565.90     12.80 o
   2  10   4     2794.19     2912.72     31.75 o
   3  10   4      899.74      942.57     16.26 o
   4  10   4        4.29       31.41      7.72 o
   5  10   4     1216.90     1187.04     19.06 o
   6  10   4       10.65       20.21      8.29 o
   7  10   4        0.70       -3.88      9.33 o
   8  10   4       44.84       64.23     11.63 o
   9  10   4     1380.06     1433.76     25.05 o
  10  10   4      374.73      371.24     14.91 o
  11  10   4      245.96      234.54     16.92 o
  12  10   4       54.47       92.45     20.47 o
  13  10   4        0.00       -3.26     17.35 o
  14  10   4       23.83       87.01     31.44 o
  15  10   4       19.66       -1.33     43.22 o
 -16  11   4        0.45       35.79     51.45 o
 -15  11   4        9.73       30.06     19.95 o
 -14  11   4       95.93       91.79     16.36 o
 -13  11   4       21.11       29.19     13.66 o
 -12  11   4      120.64       96.54     13.04 o
 -11  11   4      116.81       83.43     14.08 o
 -10  11   4     1736.11     1785.79     32.32 o
  -9  11   4      148.22      101.88     14.95 o
  -8  11   4      662.19      627.03     24.65 o
  -7  11   4      203.35      201.86     11.68 o
  -6  11   4      230.35      218.32     12.78 o
  -5  11   4       12.86       -3.78      6.10 o
  -4  11   4       13.57       20.34      7.32 o
  -3  11   4       51.65       40.81      6.02 o
  -2  11   4       58.81       69.77      6.20 o
  -1  11   4      245.43      223.28      8.96 o
   0  11   4      120.38       93.11      7.64 o
   1  11   4       72.40       80.16      7.52 o
   2  11   4     1138.67     1155.85     17.72 o
   3  11   4       44.97       64.91      7.62 o
   4  11   4     1119.39     1150.41     20.42 o
   5  11   4       33.68       53.48      8.43 o
   6  11   4      316.90      300.44     12.61 o
   7  11   4      485.54      489.14     16.15 o
   8  11   4        0.01       11.17     12.62 o
   9  11   4        1.77      103.68     15.07 o
  10  11   4       58.64       69.62     11.26 o
  11  11   4      126.12      170.93     15.99 o
  12  11   4        1.13      -11.65     24.51 o
  13  11   4       18.19        0.45     27.21 o
  14  11   4        1.47      -14.17     26.05 o
  15  11   4       26.71      -28.98     40.39 o
 -16  12   4        6.05       22.19     64.14 o
 -15  12   4       35.82       -0.18     30.26 o
 -14  12   4        0.60      -13.46     21.22 o
 -13  12   4       14.24       33.29     13.22 o
 -12  12   4       59.00       35.56     11.72 o
 -11  12   4       10.93       -4.58     11.51 o
 -10  12   4      209.57      212.61     16.23 o
  -9  12   4       12.23      -12.50     10.62 o
  -8  12   4       55.70       62.02     10.91 o
  -7  12   4      155.66      140.85     11.71 o
  -6  12   4       80.41       67.48      7.91 o
  -5  12   4        8.58       -6.10      6.88 o
  -4  12   4      326.66      362.50     12.84 o
  -3  12   4      146.89      132.04      8.18 o
  -2  12   4        0.98       -8.04      5.34 o
  -1  12   4      481.93      483.60     11.86 o
   0  12   4      286.79      302.51     10.96 o
   1  12   4       10.25        6.66      6.98 o
   2  12   4      216.30      199.84     10.53 o
   3  12   4       13.20       13.23      7.87 o
   4  12   4       96.89      107.94      8.96 o
   5  12   4      390.59      347.48     12.82 o
   6  12   4      398.67      401.05     14.65 o
   7  12   4      259.39      240.70     12.61 o
   8  12   4      632.72      603.15     17.69 o
   9  12   4      155.78      264.69     16.85 o
  10  12   4      312.62      318.91     23.66 o
  11  12   4        2.08       13.88     15.34 o
  12  12   4        1.29       -1.31     17.71 o
  13  12   4       30.97       10.47     20.29 o
  14  12   4       17.24      -17.27     31.70 o
  15  12   4        3.91       77.09     40.57 o
 -16  13   4       17.47        4.65     65.20 o
 -15  13   4       18.47       37.77     30.05 o
 -14  13   4        3.28        0.01     19.81 o
 -13  13   4        1.36       21.69     24.22 o
 -12  13   4        2.95       -6.97     17.67 o
 -11  13   4        5.02       13.78     27.03 o
 -10  13   4      200.89      185.57     14.05 o
  -9  13   4      188.52      176.76     14.07 o
  -8  13   4     1467.78     1496.15     28.42 o
  -7  13   4      688.69      630.07     19.44 o
  -6  13   4       66.84       68.62      7.89 o
  -5  13   4       53.11       45.17      9.96 o
  -4  13   4      289.39      308.09     12.99 o
  -3  13   4      787.99      835.95     18.08 o
  -2  13   4      143.11      162.17      8.85 o
  -1  13   4      109.26       85.50      7.65 o
   0  13   4       12.14        7.31      8.00 o
   1  13   4        3.15       -6.05      8.41 o
   2  13   4      196.38      183.46     10.50 o
   3  13   4      584.27      601.09     15.85 o
   4  13   4       53.36       32.81      8.78 o
   5  13   4       19.70        4.75      8.57 o
   6  13   4      298.28      274.68     12.98 o
   7  13   4      159.24      166.52     11.67 o
   8  13   4      122.71      108.40     13.90 o
   9  13   4      758.76      733.16     21.26 o
  10  13   4       30.31       28.44     12.58 o
  11  13   4        4.74        1.55     11.55 o
  12  13   4        0.14       -0.19     18.05 o
  13  13   4        4.16       44.41     25.58 o
  14  13   4       12.77       49.06     33.94 o
 -16  14   4       42.65        6.34     74.71 o
 -15  14   4        3.66       -0.66     32.74 o
 -14  14   4       56.47       -0.51     26.80 o
 -13  14   4        2.26        7.24     25.18 o
 -12  14   4      254.68      264.74     25.95 o
 -11  14   4        1.46      -19.32     14.18 o
 -10  14   4     1591.71     1515.75     29.86 o
  -9  14   4       95.45       86.56     14.31 o
  -8  14   4      363.18      344.39     17.47 o
  -7  14   4        1.25       14.26     11.34 o
  -6  14   4       73.49       64.33      8.88 o
  -5  14   4        7.17        1.57      8.42 o
  -4  14   4        1.40       -8.72      9.30 o
  -3  14   4      708.37      657.78     17.10 o
  -2  14   4      210.35      237.84     11.15 o
  -1  14   4      128.11      123.02      8.61 o
   0  14   4      585.12      550.63     15.09 o
   1  14   4       27.78       13.99      8.12 o
   2  14   4      871.17      889.54     17.11 o
   3  14   4       15.75       17.33      8.27 o
   4  14   4       75.60       71.99      9.15 o
   5  14   4      198.23      183.43     11.28 o
   6  14   4      457.68      434.60     15.86 o
   7  14   4      263.33      256.56     13.98 o
   8  14   4        2.89       -0.60     16.02 o
   9  14   4      110.30      119.19     15.55 o
  10  14   4      152.90      138.09     14.60 o
  11  14   4       11.62       -1.74     12.92 o
  12  14   4        1.08       -4.25     22.57 o
  13  14   4       13.86        2.53     28.74 o
  14  14   4        8.81        5.32     44.77 o
 -15  15   4       16.20       11.26     53.44 o
 -14  15   4       28.78       30.46     57.89 o
 -13  15   4      151.80      236.03     26.75 o
 -12  15   4       27.92       39.08     21.42 o
 -11  15   4       50.15       67.04     14.02 o
 -10  15   4        2.51      -15.20     13.51 o
  -9  15   4        3.96       -6.40     13.66 o
  -8  15   4       11.00      -22.52     14.68 o
  -7  15   4      887.56      843.33     28.58 o
  -6  15   4      248.40      250.64     12.31 o
  -5  15   4      408.69      399.97     15.06 o
  -4  15   4      490.13      495.19     16.29 o
  -3  15   4      424.38      418.96     15.95 o
  -2  15   4       51.40       42.87      8.15 o
  -1  15   4       12.25        7.69      7.50 o
   0  15   4       35.94       41.39      8.56 o
   1  15   4        2.87      -11.46      8.55 o
   2  15   4      115.24      101.75      9.35 o
   3  15   4      165.77      189.74     11.29 o
   4  15   4       11.05       -6.84      9.12 o
   5  15   4       11.83        4.25     10.36 o
   6  15   4        6.22       -3.99      9.93 o
   7  15   4      185.53      206.36     14.42 o
   8  15   4      121.60       98.70     14.09 o
   9  15   4        6.77      -11.02     13.03 o
  10  15   4       30.68       34.96     14.26 o
  11  15   4        0.62        2.73     11.84 o
  12  15   4        1.12      -14.62     25.04 o
  13  15   4        3.99        6.90     36.62 o
  14  15   4        5.55       49.39     61.77 o
 -15  16   4        9.70        3.13     62.15 o
 -14  16   4       19.17      -39.54     51.35 o
 -13  16   4      242.26      297.62     31.06 o
 -12  16   4       26.25       44.50     25.09 o
 -11  16   4        4.31       -1.21     15.37 o
 -10  16   4       18.18       44.62     18.02 o
  -9  16   4        1.52      -16.15     14.10 o
  -8  16   4       35.37       46.64     14.86 o
  -7  16   4       69.65       89.97     13.28 o
  -6  16   4       13.21      -11.60      9.22 o
  -5  16   4       96.73       93.40     11.36 o
  -4  16   4       46.88       42.76     10.61 o
  -3  16   4       48.15       83.86     10.98 o
  -2  16   4       12.83       19.85      8.17 o
  -1  16   4      428.65      386.44     14.74 o
   0  16   4     2487.98     2413.73     33.67 o
   1  16   4      142.41      122.79     10.79 o
   2  16   4      303.55      293.05     14.08 o
   3  16   4       78.28       51.20      9.96 o
   4  16   4       60.35       51.05     10.33 o
   5  16   4        3.33      -12.56      9.68 o
   6  16   4       52.48       52.79     11.26 o
   7  16   4      223.40      212.69     14.91 o
   8  16   4       13.73       -6.39     12.76 o
   9  16   4      124.48      120.42     14.68 o
  10  16   4      120.49      101.26     23.29 o
  11  16   4       45.73       81.48     21.14 o
  12  16   4       69.36       45.12     32.81 o
  13  16   4       56.03      102.31     39.02 o
 -15  17   4       19.57      -62.73    136.74 o
 -14  17   4       21.81       69.02     39.31 o
 -13  17   4       59.79       74.90     48.12 o
 -12  17   4        3.36       19.48     16.70 o
 -11  17   4       11.60      -13.91     16.98 o
 -10  17   4        6.86        7.77     16.47 o
  -9  17   4        4.06       11.42     15.55 o
  -8  17   4       13.63       17.19     14.84 o
  -7  17   4      392.84      342.52     14.37 o
  -6  17   4      314.98      254.96     13.94 o
  -5  17   4     1548.75     1451.00     27.13 o
  -4  17   4     1174.80     1124.58     23.94 o
  -3  17   4     1487.91     1491.59     24.71 o
  -2  17   4     1540.34     1523.68     25.72 o
  -1  17   4     1042.33     1044.97     24.24 o
   0  17   4     4167.61     4009.53     49.08 o
   1  17   4        5.72       14.03     14.93 o
   2  17   4      152.76      117.35     11.77 o
   3  17   4       54.49       28.95     14.71 o
   4  17   4       91.29       84.82     11.16 o
   5  17   4       25.23       -1.31     10.76 o
   6  17   4        6.92       11.28     11.79 o
   7  17   4      293.67      287.79     16.99 o
   8  17   4       89.73       76.95     14.59 o
   9  17   4       19.35       24.94     16.44 o
  10  17   4       11.47       42.82     19.20 o
  11  17   4        6.53       17.83     29.86 o
  12  17   4      344.34      332.84     46.25 o
  13  17   4        6.94      177.38     52.83 o
 -14  18   4        2.01      -37.41     55.59 o
 -13  18   4      126.25      132.03     36.93 o
 -12  18   4       14.29       36.76     23.50 o
 -11  18   4        2.41       18.72     19.34 o
 -10  18   4        7.50       -0.34     22.05 o
  -9  18   4       36.28      105.65     17.70 o
  -8  18   4      133.96      103.82     23.42 o
  -7  18   4       92.81      104.53     12.30 o
  -6  18   4      123.36      120.55     14.18 o
  -5  18   4       18.12       34.04     13.34 o
  -4  18   4       38.68       63.00     14.43 o
  -3  18   4       86.92       90.20     13.60 o
  -2  18   4       84.09      121.24     11.30 o
  -1  18   4     1197.20     1298.92     25.33 o
   0  18   4      319.54      353.15     23.67 o
   1  18   4      112.00       88.62     13.96 o
   2  18   4        1.37      -15.35     13.84 o
   3  18   4      118.25       88.54     14.60 o
   4  18   4       29.95       -4.90     11.55 o
   5  18   4        2.16        0.40     14.00 o
   6  18   4      134.59      139.32     14.56 o
   7  18   4       10.79       22.45     13.64 o
   8  18   4        2.08      -15.05     14.39 o
   9  18   4        7.53        8.29     16.30 o
  10  18   4       14.76       20.13     17.10 o
  11  18   4       30.49       51.03     40.15 o
  12  18   4       10.72       34.52     39.24 o
  13  18   4       49.23       87.14    102.91 o
 -14  19   4        0.37      -11.28     71.89 o
 -13  19   4       75.01       12.23     42.53 o
 -12  19   4        4.14       28.48     32.66 o
 -11  19   4       10.47      -10.42     22.92 o
 -10  19   4       86.38       80.30     20.13 o
  -9  19   4        3.42        2.00     18.59 o
  -8  19   4       48.62       39.48     18.03 o
  -7  19   4        2.22       -7.33     11.83 o
  -6  19   4      318.72      326.48     18.44 o
  -5  19   4      737.71      731.03     22.38 o
  -4  19   4      131.95      118.94     15.64 o
  -3  19   4     1112.59     1152.13     23.30 o
  -2  19   4      583.31      506.25     20.34 o
  -1  19   4      151.04      240.56     14.96 o
   0  19   4      867.08      888.48     24.01 o
   1  19   4      169.69      179.35     14.63 o
   2  19   4      540.55      482.36     19.32 o
   3  19   4       32.02       -0.26     19.08 o
   4  19   4       95.57      105.39     13.43 o
   5  19   4       13.55       29.79     13.03 o
   6  19   4      192.57      156.99     15.47 o
   7  19   4       10.83       25.86     14.49 o
   8  19   4        7.37       -1.84     16.09 o
   9  19   4        5.81       -7.21     18.34 o
  10  19   4        2.44       12.99     18.50 o
  11  19   4       13.58        4.58     31.03 o
  12  19   4       45.19       41.91     59.11 o
 -13  20   4       59.97       81.34     54.36 o
 -12  20   4       70.19      115.40     37.54 o
 -11  20   4       15.84        5.94     26.51 o
 -10  20   4       19.58       41.00     23.15 o
  -9  20   4        4.92      -13.84     20.46 o
  -8  20   4       50.33       57.76     14.39 o
  -7  20   4      408.55      382.60     18.46 o
  -6  20   4       40.44       26.98     13.87 o
  -5  20   4       69.90       77.91     14.75 o
  -4  20   4       49.82       46.84     14.26 o
  -3  20   4        2.58        1.99     14.52 o
  -2  20   4      356.17      340.45     17.35 o
  -1  20   4       66.08      121.12     16.55 o
   0  20   4     2522.82     2627.55     44.05 o
   1  20   4     1554.46     1464.49     30.39 o
   2  20   4       46.54       58.19     14.97 o
   3  20   4       12.94       -8.93     12.31 o
   4  20   4       10.56       13.55     13.18 o
   5  20   4       13.02        0.05     15.50 o
   6  20   4        0.00       47.96     14.93 o
   7  20   4        4.26       16.66     15.66 o
   8  20   4       12.18       50.49     17.34 o
   9  20   4       83.71       77.89     28.31 o
  10  20   4        0.20       25.13     28.72 o
  11  20   4       44.56       51.22     35.93 o
  12  20   4      135.59      154.47     48.71 o
 -13  21   4      108.14      268.44     78.94 o
 -12  21   4       80.46      119.82     48.31 o
 -11  21   4        3.25       55.89     30.05 o
 -10  21   4       17.92       35.05     25.51 o
  -9  21   4        0.01      -36.65     37.72 o
  -8  21   4       14.23       24.04     12.05 o
  -7  21   4       34.08       33.63     16.77 o
  -6  21   4        5.96       18.27     16.66 o
  -5  21   4       53.62       56.34     16.11 o
  -4  21   4        7.77      -16.43     14.13 o
  -3  21   4       85.97       62.58     14.93 o
  -2  21   4      146.93      160.02     15.26 o
  -1  21   4     1889.79     1908.10     33.84 o
   0  21   4        0.64       53.27     15.25 o
   1  21   4      658.69      699.48     24.73 o
   2  21   4        0.07       -5.93     14.38 o
   3  21   4       81.71       79.68     14.57 o
   4  21   4      207.70      198.83     16.87 o
   5  21   4      260.62      256.76     18.25 o
   6  21   4       29.76       36.87     16.87 o
   7  21   4      176.48      179.86     19.41 o
   8  21   4        1.00       53.46     18.86 o
   9  21   4       19.36       47.34     26.41 o
  10  21   4       74.56      132.33     30.14 o
  11  21   4        7.83       -7.35     48.00 o
 -12  22   4       20.40      -10.08     47.72 o
 -11  22   4        8.50       -7.28     32.02 o
 -10  22   4       38.24       46.74     31.81 o
  -9  22   4        0.55       45.35     27.50 o
  -8  22   4       24.98       33.94     13.96 o
  -7  22   4       71.80       71.82     16.98 o
  -6  22   4       11.42       23.99     21.48 o
  -5  22   4      100.59      105.43     16.84 o
  -4  22   4       20.47       46.98     22.91 o
  -3  22   4       32.16        6.60     15.38 o
  -2  22   4       28.39        6.92     14.85 o
  -1  22   4      510.17      555.73     23.61 o
   0  22   4     2650.78     2669.47     44.64 o
   1  22   4      111.11      121.18     16.35 o
   2  22   4       30.87       17.41     14.23 o
   3  22   4        6.72       16.02     16.79 o
   4  22   4       12.54      -16.18     15.30 o
   5  22   4       21.21       30.20     17.09 o
   6  22   4       14.69       13.70     22.05 o
   7  22   4       23.36       22.93     19.34 o
   8  22   4        8.18        4.55     30.58 o
   9  22   4        1.70      -27.04     30.57 o
  10  22   4       26.54      138.85     43.53 o
  11  22   4        2.83        8.92     57.31 o
 -11  23   4      124.97       81.10     40.20 o
 -10  23   4        0.14       24.73     33.18 o
  -9  23   4        2.18       32.64     28.16 o
  -8  23   4       52.46       93.21     25.39 o
  -7  23   4       60.97       38.29     19.07 o
  -6  23   4       15.97       30.97     18.20 o
  -5  23   4        0.68        2.55     17.84 o
  -4  23   4        0.83       20.22     21.53 o
  -3  23   4       23.59        2.93     20.61 o
  -2  23   4       69.83       99.98     13.96 o
  -1  23   4      774.83      724.40     25.48 o
   0  23   4        2.17       19.43     15.77 o
   1  23   4        4.48       -7.01     16.32 o
   2  23   4       10.29        0.49     14.98 o
   3  23   4        3.03       23.85     20.46 o
   4  23   4       38.03       26.73     17.92 o
   5  23   4       28.71        4.24     17.67 o
   6  23   4       25.08       14.96     20.69 o
   7  23   4        0.05       -7.74     22.17 o
   8  23   4       10.43      -30.36     26.95 o
   9  23   4        4.01       -7.10     31.09 o
  10  23   4        8.06      -68.17     54.18 o
 -11  24   4       21.36       27.82     42.09 o
 -10  24   4        0.31      -11.52     36.26 o
  -9  24   4        2.48      -25.93     32.41 o
  -8  24   4        1.16        7.62     23.99 o
  -7  24   4       91.88      100.72     25.21 o
  -6  24   4       17.55       34.63     21.03 o
  -5  24   4       55.09       65.22     21.51 o
  -4  24   4       20.07       49.37     20.90 o
  -3  24   4       77.12       68.54     35.09 o
  -2  24   4       78.68       73.80     22.21 o
  -1  24   4      147.57      148.14     17.53 o
   0  24   4      231.66      270.61     25.47 o
   1  24   4       15.28       13.75     20.04 o
   2  24   4        0.53        4.03     17.29 o
   3  24   4        0.58       23.76     19.94 o
   4  24   4        3.61       -1.55     20.75 o
   5  24   4        1.01       -4.68     20.94 o
   6  24   4        5.34      -32.83     22.43 o
   7  24   4        0.80       16.68     34.98 o
   8  24   4        0.28       58.05     31.43 o
   9  24   4       26.37        5.00     38.56 o
 -10  25   4      256.63      279.76     44.84 o
  -9  25   4        0.95      -40.89     45.78 o
  -8  25   4      108.29      160.52     40.60 o
  -7  25   4        0.01      -10.85     26.84 o
  -6  25   4       99.83      117.61     24.96 o
  -5  25   4        1.09      -20.16     22.71 o
  -4  25   4        0.07       10.61     22.52 o
  -3  25   4        8.50       72.05     26.24 o
  -2  25   4        0.48      -14.19     15.46 o
  -1  25   4        0.17      -14.54     17.36 o
   0  25   4        6.74       22.89     27.42 o
   1  25   4        9.56       56.11     23.31 o
   2  25   4        0.16       44.68     23.54 o
   3  25   4        7.12       18.85     20.62 o
   4  25   4       29.47       37.13     24.69 o
   5  25   4       28.34       12.99     23.29 o
   6  25   4       32.92       25.34     29.84 o
   7  25   4       24.23       39.38     29.54 o
   8  25   4       25.98       88.51     36.10 o
  -9  26   4        2.42       41.05     43.06 o
  -8  26   4       30.19       44.81     43.59 o
  -7  26   4        0.55       -5.96     29.13 o
  -6  26   4       16.12      -21.41     29.37 o
  -5  26   4       28.47      -17.48     30.72 o
  -4  26   4       17.77        2.97     55.69 o
  -3  26   4      180.13      252.70     28.13 o
  -2  26   4       31.30        4.44     21.33 o
  -1  26   4       89.89       42.68     20.34 o
   0  26   4        4.17       11.65     20.52 o
   1  26   4       19.88       28.63     20.65 o
   2  26   4        1.30        4.84     19.24 o
   3  26   4      101.01      118.07     29.41 o
   4  26   4        8.85      -20.14     36.96 o
   5  26   4       25.45       44.90     33.74 o
   6  26   4        7.76       14.40     33.12 o
   7  26   4       17.94       48.09     36.37 o
   8  26   4        1.58      -12.51     63.50 o
  -8  27   4       13.95      -13.14     50.27 o
  -7  27   4       14.01       99.57     59.93 o
  -6  27   4       17.49       82.73     32.61 o
  -5  27   4       75.14       39.75     32.11 o
  -4  27   4       89.13       88.76     30.82 o
  -3  27   4       12.42      -58.96     31.62 o
  -2  27   4       14.17      -16.85     19.58 o
  -1  27   4        1.16      -44.46     51.06 o
   0  27   4       11.46        5.39     23.51 o
   1  27   4      124.18      118.18     23.31 o
   2  27   4       11.81       51.93     33.78 o
   3  27   4      106.52      164.58     40.61 o
   4  27   4       21.38       47.14     29.83 o
   5  27   4       21.65       14.21     37.84 o
   6  27   4      111.01       84.16     38.15 o
   7  27   4       39.20       91.63    143.09 o
  -7  28   4        4.00       43.74     74.36 o
  -6  28   4       41.04      116.65     39.13 o
  -5  28   4        5.67        4.32     45.47 o
  -4  28   4       33.91      113.80     31.66 o
  -3  28   4       24.07       49.61     33.54 o
  -2  28   4        0.12      -20.52     38.55 o
  -1  28   4        2.48       55.66     54.56 o
   0  28   4        4.73      -49.91     24.95 o
   1  28   4       17.63      -13.73     25.73 o
   2  28   4      230.37      251.23     29.60 o
   3  28   4       16.13       80.31     32.54 o
   4  28   4       10.22       25.66     36.33 o
   5  28   4       30.48       13.50     40.26 o
  -5  29   4        0.93       -9.82     41.84 o
  -4  29   4        4.72       13.71     49.24 o
  -3  29   4      223.40      395.61     45.05 o
  -2  29   4       24.63       14.90     36.61 o
  -1  29   4       11.18       39.24     39.61 o
   0  29   4        1.65      -61.22     43.91 o
   1  29   4        0.01       -2.41     28.83 o
   2  29   4        2.75      -42.52     46.80 o
   3  29   4       37.66       87.40     38.33 o
   4  29   4       57.74        7.05    120.53 o
  -2  30   4        0.10       26.53     57.58 o
  -1  30   4        3.46        6.13     66.07 o
   0  30   4       34.19       21.70     48.34 o
 -17   1   5        9.72       -7.10     70.84 o
 -16   1   5       15.79       45.95     16.02 o
 -15   1   5       27.42       31.15     12.43 o
 -14   1   5        7.13       17.35      8.78 o
 -13   1   5       36.94       21.40      8.31 o
 -12   1   5        0.28       10.62      5.94 o
 -11   1   5       51.82       31.60     15.74 o
 -10   1   5       91.46       99.54     10.46 o
  -9   1   5       21.66       17.27      7.84 o
  -8   1   5      365.36      459.49     21.15 o
  -7   1   5     1628.23     1695.01     26.34 o
  -6   1   5     1415.21     1542.23    100.48 o
  -5   1   5       37.86       40.04      6.89 o
  -4   1   5     1907.74     1922.53     26.94 o
  -3   1   5        7.93       16.26      4.32 o
  -2   1   5        1.16        0.43      4.81 o
  -1   1   5     8216.33     8425.43     80.62 o
   0   1   5    10806.66    10778.70     92.31 o
   1   1   5       76.10       79.16      6.21 o
   2   1   5      126.50      141.79      6.71 o
   3   1   5     3122.85     3186.10     31.84 o
   4   1   5      265.22      293.75     10.15 o
   5   1   5     4345.92     4782.79     45.30 o
   6   1   5      465.95      447.59     14.66 o
   7   1   5      469.20      474.40     13.49 o
   8   1   5       32.59       21.10      7.99 o
   9   1   5       10.45      -10.68      8.49 o
  10   1   5       32.14       15.69     10.28 o
  11   1   5      236.80      228.89     12.34 o
  12   1   5       94.02       90.16      9.97 o
  13   1   5       69.18       98.26     19.59 o
  14   1   5       31.86       26.93     24.39 o
  15   1   5       30.85       70.56     41.53 o
  16   1   5        1.94      -11.97     34.68 o
 -17   2   5       17.86       90.14     45.06 o
 -16   2   5       30.06       64.16     16.32 o
 -15   2   5        1.35       10.89     10.09 o
 -14   2   5        0.24       11.82      8.25 o
 -13   2   5      294.85      232.09     15.60 o
 -12   2   5       11.74       21.26     10.69 o
 -11   2   5        0.03        4.74      9.28 o
 -10   2   5       26.02       38.75      8.88 o
  -9   2   5       73.36       72.65     11.70 o
  -8   2   5      991.51      899.73     26.19 o
  -7   2   5     1559.90     1727.40     27.13 o
  -6   2   5       28.99       21.60      5.87 o
  -5   2   5     1257.56     1287.26     23.47 o
  -4   2   5     3667.25     3842.99     47.11 o
  -3   2   5     1259.71     1261.77     16.55 o
  -2   2   5     2324.72     2418.46     26.63 o
  -1   2   5     3780.75     3869.71     40.33 o
   0   2   5    12411.16    12832.57    113.99 o
   1   2   5     4127.20     4196.85     39.81 o
   2   2   5      513.63      569.07     10.96 o
   3   2   5     4919.01     5077.53     48.31 o
   4   2   5      517.06      504.27     12.07 o
   5   2   5      803.52      841.82     15.59 o
   6   2   5     3699.80     3903.09     42.34 o
   7   2   5      327.38      322.66     12.35 o
   8   2   5        5.87       -1.90      7.80 o
   9   2   5      163.04      178.62     10.72 o
  10   2   5        0.05      -20.38     10.19 o
  11   2   5       59.93       65.92     10.69 o
  12   2   5      609.39      593.19     26.90 o
  13   2   5      282.51      280.99     22.26 o
  14   2   5        3.32        1.63     23.04 o
  15   2   5        1.44       16.69     28.95 o
  16   2   5        0.09       19.48     35.65 o
 -17   3   5        1.74      -68.45     42.31 o
 -16   3   5        1.78       36.82     17.12 o
 -15   3   5        0.74       27.24     11.21 o
 -14   3   5       17.11       25.05      8.85 o
 -13   3   5       51.03       46.96     14.06 o
 -12   3   5      365.12      432.10     20.35 o
 -11   3   5       29.05       38.44     10.75 o
 -10   3   5      225.88      188.69     13.58 o
  -9   3   5       40.94       16.14      8.81 o
  -8   3   5      101.19      108.97     12.53 o
  -7   3   5     2890.78     2955.49     44.12 o
  -6   3   5      433.80      466.33     15.14 o
  -5   3   5       43.02       56.21      4.09 o
  -4   3   5      349.63      368.71      9.92 o
  -3   3   5        7.94        7.14      4.49 o
  -2   3   5      417.51      436.58     10.16 o
  -1   3   5     2362.91     2663.31     29.86 o
   0   3   5      788.29      775.37     13.32 o
   1   3   5      905.75      880.80     13.70 o
   2   3   5       98.76      109.87      6.43 o
   3   3   5     1124.90     1203.73     17.04 o
   4   3   5     1178.01     1121.83     17.11 o
   5   3   5     1230.44     1218.71     18.27 o
   6   3   5      219.54      217.54      9.95 o
   7   3   5       44.51       71.59      8.47 o
   8   3   5      156.68      167.74     10.44 o
   9   3   5       87.22       58.32      9.44 o
  10   3   5       62.59       48.87     11.84 o
  11   3   5       75.18       57.40     10.36 o
  12   3   5        0.23        9.09     13.37 o
  13   3   5       39.28       45.56     19.86 o
  14   3   5        5.80       17.26     24.13 o
  15   3   5        0.08        1.40     28.80 o
  16   3   5       22.31      -47.62     37.64 o
 -17   4   5        8.66      124.17     54.09 o
 -16   4   5        7.67       -5.24     26.44 o
 -15   4   5        3.05        9.40     12.85 o
 -14   4   5        4.80        2.82      9.14 o
 -13   4   5        4.87      -11.22     14.14 o
 -12   4   5      134.14      122.37     16.58 o
 -11   4   5        2.45       -5.08     11.04 o
 -10   4   5     1103.05     1090.10     27.12 o
  -9   4   5      847.52      837.53     23.21 o
  -8   4   5      751.28      707.67     13.41 o
  -7   4   5        3.76       -5.15      7.04 o
  -6   4   5     1331.70     1340.09     24.38 o
  -5   4   5      158.91      175.29      8.95 o
  -4   4   5      252.49      288.42      6.65 o
  -3   4   5      767.47      735.89     11.76 o
  -2   4   5     2254.42     2345.91     26.57 o
  -1   4   5        0.52        4.84      5.30 o
   0   4   5    18754.65    19012.70    158.75 o
   1   4   5       54.16       70.29      6.28 o
   2   4   5       42.79       35.81      5.76 o
   3   4   5      674.41      718.60     13.24 o
   4   4   5        9.17        7.80      6.57 o
   5   4   5      386.45      399.45     12.14 o
   6   4   5      263.56      302.73     11.47 o
   7   4   5      818.97      801.54     17.24 o
   8   4   5      100.82      125.06     10.43 o
   9   4   5       16.59       -0.40      9.25 o
  10   4   5        7.23      -10.40     14.34 o
  11   4   5       55.34       57.31     10.47 o
  12   4   5        0.00      -10.55     15.02 o
  13   4   5       81.27      107.94     17.26 o
  14   4   5       10.56      -14.05     25.38 o
  15   4   5       17.76        1.69     29.50 o
  16   4   5        3.55      -44.54     51.98 o
 -17   5   5       88.21      149.82     46.39 o
 -16   5   5        9.58       19.68     33.08 o
 -15   5   5       66.47       91.34     12.32 o
 -14   5   5       16.53      -16.98     12.20 o
 -13   5   5      125.74      106.91      8.41 o
 -12   5   5      214.25      185.34     12.30 o
 -11   5   5      324.97      338.43     13.89 o
 -10   5   5      655.10      629.70     19.23 o
  -9   5   5       12.48       20.51      5.27 o
  -8   5   5       16.14       20.54      6.07 o
  -7   5   5     1499.74     1609.54     28.06 o
  -6   5   5      122.82       89.33      5.45 o
  -5   5   5     2767.64     2814.61     39.94 o
  -4   5   5     1609.71     1695.55     19.66 o
  -3   5   5     2828.78     2900.90     31.06 o
  -2   5   5     5631.68     5895.35     58.33 o
  -1   5   5      453.28      505.11     10.62 o
   0   5   5       17.30       47.03      8.93 o
   1   5   5      111.09      133.70      7.01 o
   2   5   5      347.17      291.82     14.10 o
   3   5   5      818.12      855.67     14.01 o
   4   5   5      597.52      532.43     12.59 o
   5   5   5      241.57      226.85      9.54 o
   6   5   5       80.03       63.68      8.42 o
   7   5   5      138.07      134.09     10.16 o
   8   5   5      348.35      377.18     18.24 o
   9   5   5       31.96        8.63     11.02 o
  10   5   5      278.35      242.02     13.32 o
  11   5   5      115.25      104.50     11.29 o
  12   5   5       49.81       75.91     15.87 o
  13   5   5        2.95       -7.74     14.55 o
  14   5   5       28.41       54.74     25.04 o
  15   5   5        0.62       28.44     51.81 o
 -17   6   5        0.00      -14.01     58.50 o
 -16   6   5        3.03       29.12     27.05 o
 -15   6   5        2.79       22.62     20.22 o
 -14   6   5       41.75       32.83     10.74 o
 -13   6   5       25.12        2.65      9.72 o
 -12   6   5       41.55       32.46     10.50 o
 -11   6   5       13.51        3.44     13.45 o
 -10   6   5      508.51      513.99     25.92 o
  -9   6   5      848.62      802.27     19.20 o
  -8   6   5      387.88      376.62     12.00 o
  -7   6   5       22.00       29.18      8.24 o
  -6   6   5     1062.95     1040.75     19.13 o
  -5   6   5       24.43       22.40      6.32 o
  -4   6   5       70.60       75.93      5.77 o
  -3   6   5      111.76      104.12      6.54 o
  -2   6   5      157.36      176.59      8.13 o
  -1   6   5     3183.65     3183.97     33.20 o
   0   6   5       11.20       17.15      6.14 o
   1   6   5     3242.90     3098.64     32.20 o
   2   6   5      950.33      881.03     14.93 o
   3   6   5     1168.41     1236.83     18.19 o
   4   6   5       11.75       14.02      6.39 o
   5   6   5      171.16      179.55      9.06 o
   6   6   5      206.42      214.64     10.09 o
   7   6   5       33.22       52.20      9.04 o
   8   6   5        9.44       14.40      9.11 o
   9   6   5      493.33      412.68     14.74 o
  10   6   5      905.16      909.16     20.30 o
  11   6   5       18.88       17.21     10.51 o
  12   6   5       20.80       29.33     16.94 o
  13   6   5        0.56        4.11     16.19 o
  14   6   5        1.79       36.93     28.97 o
  15   6   5        0.13        0.54     33.41 o
 -17   7   5        5.47        3.52     55.26 o
 -16   7   5        1.76       -4.29     30.25 o
 -15   7   5       98.15      105.22     18.63 o
 -14   7   5       21.73       18.39     12.30 o
 -13   7   5       18.35       26.32     10.71 o
 -12   7   5      888.65      831.04     31.82 o
 -11   7   5      517.76      482.55     15.26 o
 -10   7   5     3136.33     3091.83     51.26 o
  -9   7   5        8.09       16.14      7.58 o
  -8   7   5       29.66       35.01      7.48 o
  -7   7   5      335.10      305.10     11.36 o
  -6   7   5      156.25      161.94     11.09 o
  -5   7   5       45.76       37.24      6.30 o
  -4   7   5      998.57      989.67     14.43 o
  -3   7   5        3.23        3.93      9.70 o
  -2   7   5       93.58       92.51      6.58 o
  -1   7   5      679.26      744.02     13.48 o
   0   7   5      258.61      258.16      9.33 o
   1   7   5        5.19        0.26      6.14 o
   2   7   5     1480.74     1388.06     18.82 o
   3   7   5      348.65      367.80     11.25 o
   4   7   5      105.41      128.62      7.80 o
   5   7   5       93.85       71.17      8.19 o
   6   7   5        3.63       -1.12      7.59 o
   7   7   5      406.97      413.23     14.65 o
   8   7   5      328.20      371.17     15.38 o
   9   7   5      161.46      142.80     13.63 o
  10   7   5     1533.14     1548.71     26.30 o
  11   7   5        5.33       11.31     10.97 o
  12   7   5       14.48       47.65     19.18 o
  13   7   5       16.39        7.59     17.51 o
  14   7   5        0.18       38.52     32.11 o
  15   7   5        1.18        3.63     33.76 o
 -17   8   5        0.35      -15.51     81.76 o
 -16   8   5       61.93       24.00     36.89 o
 -15   8   5      132.08      175.66     17.04 o
 -14   8   5       68.90       88.56     13.70 o
 -13   8   5      206.98      206.10     14.11 o
 -12   8   5      965.85      844.49     20.76 o
 -11   8   5     1739.88     1749.45     41.04 o
 -10   8   5     1555.44     1649.69     28.39 o
  -9   8   5      784.08      792.62     18.94 o
  -8   8   5      193.91      198.29     15.25 o
  -7   8   5      294.61      303.55     10.32 o
  -6   8   5      346.00      328.58     10.77 o
  -5   8   5      735.83      644.47     11.99 o
  -4   8   5      237.68      222.13      8.50 o
  -3   8   5      618.49      678.07     12.83 o
  -2   8   5      401.06      399.74     10.02 o
  -1   8   5      303.64      263.01      9.13 o
   0   8   5      552.28      531.71     12.17 o
   1   8   5     1586.87     1706.08     21.54 o
   2   8   5      656.03      641.28     13.56 o
   3   8   5     2534.26     2671.19     30.37 o
   4   8   5       35.51       41.03      7.65 o
   5   8   5        4.98        8.50      6.94 o
   6   8   5       38.11       34.58      8.25 o
   7   8   5       43.16       70.96      9.23 o
   8   8   5      380.25      446.06     16.00 o
   9   8   5      220.74      307.42     15.16 o
  10   8   5       56.28       54.27     11.53 o
  11   8   5      166.41      153.22     12.78 o
  12   8   5      102.91      103.74     19.32 o
  13   8   5        0.00       -0.74     18.20 o
  14   8   5       40.30       41.46     27.80 o
  15   8   5        0.60        2.38     33.79 o
 -17   9   5        5.54       40.88     84.58 o
 -16   9   5        0.28       83.50     35.97 o
 -15   9   5      124.60      130.59     18.76 o
 -14   9   5       44.81       55.12     14.73 o
 -13   9   5       42.97       48.43     19.07 o
 -12   9   5      121.03      119.87     12.31 o
 -11   9   5      910.41      936.82     22.84 o
 -10   9   5     1393.03     1551.85     28.38 o
  -9   9   5      122.70      116.68     12.72 o
  -8   9   5      713.90      652.88     15.12 o
  -7   9   5      125.61      160.78      9.30 o
  -6   9   5      532.90      533.82     13.03 o
  -5   9   5     1166.91     1123.87     17.08 o
  -4   9   5      149.34      176.76      8.11 o
  -3   9   5      135.20      127.65      8.15 o
  -2   9   5       45.17       29.16      5.88 o
  -1   9   5      236.09      234.83      9.16 o
   0   9   5       39.61       48.44      6.55 o
   1   9   5     3571.74     3760.41     38.32 o
   2   9   5     3554.73     3708.00     38.46 o
   3   9   5     6030.83     6203.15     58.93 o
   4   9   5      237.98      204.18     10.04 o
   5   9   5      242.70      239.16     11.33 o
   6   9   5      567.83      554.48     14.54 o
   7   9   5      313.29      349.71     13.83 o
   8   9   5     1145.20     1191.24     21.28 o
   9   9   5       44.37      138.32     12.40 o
  10   9   5      151.27      145.49     13.70 o
  11   9   5       17.43       18.32     13.69 o
  12   9   5      130.17      113.44     18.79 o
  13   9   5       27.90       25.21     19.23 o
  14   9   5       85.29      126.41     33.46 o
  15   9   5       68.81      -14.40     39.42 o
 -16  10   5       12.74       49.19     70.84 o
 -15  10   5        0.30       14.88     26.00 o
 -14  10   5        1.26        2.97     16.74 o
 -13  10   5      141.37      171.27     14.73 o
 -12  10   5      655.31      551.70     22.12 o
 -11  10   5      681.70      642.82     37.36 o
 -10  10   5     7621.33     7658.42    103.75 o
  -9  10   5     1315.15     1289.91     24.86 o
  -8  10   5       88.46       68.55      7.95 o
  -7  10   5      318.91      309.26     11.04 o
  -6  10   5     1029.85      997.58     18.04 o
  -5  10   5      243.33      241.65      8.31 o
  -4  10   5     2545.44     2492.28     29.34 o
  -3  10   5      372.96      390.88     11.44 o
  -2  10   5     2483.84     2436.60     27.99 o
  -1  10   5        3.80      -12.55      6.27 o
   0  10   5     1364.14     1359.25     23.28 o
   1  10   5      217.27      237.81     10.60 o
   2  10   5     4002.94     4174.13     42.61 o
   3  10   5        8.58       31.41      8.51 o
   4  10   5     1486.74     1636.29     24.35 o
   5  10   5      169.93      175.69     10.46 o
   6  10   5      180.28      205.62     11.33 o
   7  10   5       34.35       35.26      9.43 o
   8  10   5      894.07      982.48     20.24 o
   9  10   5        1.72       74.56     12.89 o
  10  10   5        3.69        8.23     11.45 o
  11  10   5       70.25       63.15     12.81 o
  12  10   5        0.00       -7.25     21.19 o
  13  10   5        0.05       10.53     22.23 o
  14  10   5        5.17       38.43     30.13 o
  15  10   5       24.93      199.14     56.81 o
 -16  11   5       65.30      162.25     63.65 o
 -15  11   5       41.26       80.85     25.00 o
 -14  11   5        7.69      -16.46     18.48 o
 -13  11   5      277.07      346.37     20.58 o
 -12  11   5       44.07       13.52     11.81 o
 -11  11   5     1341.44     1268.41     54.69 o
 -10  11   5     1231.65     1307.51     27.41 o
  -9  11   5     2667.16     2583.15     36.11 o
  -8  11   5      321.24      276.65      8.73 o
  -7  11   5      572.98      540.03     17.68 o
  -6  11   5      244.72      232.49     12.60 o
  -5  11   5      176.41      155.00      7.49 o
  -4  11   5      106.75      102.91      7.95 o
  -3  11   5       63.04       64.65      7.32 o
  -2  11   5      248.84      232.30      9.43 o
  -1  11   5       82.77       44.56      7.00 o
   0  11   5        0.26      -10.90      6.79 o
   1  11   5     1213.33     1185.36     19.21 o
   2  11   5       38.45       52.68      8.34 o
   3  11   5     6328.96     6678.38     63.69 o
   4  11   5      457.75      499.23     14.76 o
   5  11   5      223.80      230.25     11.41 o
   6  11   5     1140.98     1142.71     21.38 o
   7  11   5      980.47     1016.16     21.32 o
   8  11   5       50.47       52.67     14.19 o
   9  11   5       95.84      127.98     12.56 o
  10  11   5       49.36       58.18     13.27 o
  11  11   5      120.74      117.84     13.02 o
  12  11   5        7.75        9.12     18.19 o
  13  11   5        9.97      -19.84     22.12 o
  14  11   5       13.95        1.02     29.59 o
 -16  12   5        6.28       99.14     51.97 o
 -15  12   5        1.41       35.29     27.32 o
 -14  12   5       64.15       67.78     16.92 o
 -13  12   5        6.05        2.15     23.96 o
 -12  12   5       67.94       40.67     15.20 o
 -11  12   5       87.33       67.96     16.16 o
 -10  12   5     4516.18     4544.73     70.57 o
  -9  12   5       73.62       31.69     11.27 o
  -8  12   5      262.37      257.97     14.45 o
  -7  12   5        2.03       -1.13     10.84 o
  -6  12   5      203.42      215.76     12.52 o
  -5  12   5       21.71       26.31      7.64 o
  -4  12   5     1208.21     1223.94     19.23 o
  -3  12   5       84.79       78.55      9.82 o
  -2  12   5      312.26      307.07     10.97 o
  -1  12   5      577.17      576.31     14.43 o
   0  12   5       70.19       40.02      8.07 o
   1  12   5      281.06      310.30     12.95 o
   2  12   5     2359.25     2448.70     29.68 o
   3  12   5      130.28      158.42     10.53 o
   4  12   5       16.56       -6.15     10.40 o
   5  12   5      709.08      673.22     17.00 o
   6  12   5      592.42      591.50     17.22 o
   7  12   5      149.86      184.14     13.95 o
   8  12   5      189.01      207.14     15.05 o
   9  12   5      102.72      139.84     13.77 o
  10  12   5        2.99        4.17     15.84 o
  11  12   5       11.67       -0.90     13.25 o
  12  12   5        9.03       11.67     19.56 o
  13  12   5        1.69      -31.27     27.15 o
  14  12   5        7.50       -9.35     34.73 o
 -16  13   5        4.69       65.76     94.45 o
 -15  13   5        5.52       23.69     34.32 o
 -14  13   5       45.42       60.06     25.21 o
 -13  13   5        0.05      -26.81     20.99 o
 -12  13   5       81.31       74.29     19.16 o
 -11  13   5        1.93      -11.09     16.29 o
 -10  13   5       60.57       74.21     12.61 o
  -9  13   5      386.76      371.79     18.69 o
  -8  13   5      715.97      665.78     20.42 o
  -7  13   5     1536.26     1537.77     30.02 o
  -6  13   5      401.38      399.13     12.20 o
  -5  13   5     1094.67     1029.37     19.54 o
  -4  13   5      123.86      106.47      8.30 o
  -3  13   5        6.35       14.33      6.07 o
  -2  13   5      349.89      358.72     12.18 o
  -1  13   5      213.59      187.13     10.31 o
   0  13   5      108.82      105.79      9.63 o
   1  13   5       68.53       60.28      8.63 o
   2  13   5       68.45       50.09      8.18 o
   3  13   5      790.99      816.16     17.61 o
   4  13   5      476.15      425.96     14.81 o
   5  13   5      258.88      249.87     13.10 o
   6  13   5        0.75      -20.14     10.07 o
   7  13   5      284.23      248.55     14.63 o
   8  13   5      168.92      205.12     15.74 o
   9  13   5        0.07       22.13     13.15 o
  10  13   5      197.21      207.91     15.92 o
  11  13   5       28.07       67.02     15.38 o
  12  13   5        9.34       29.69     26.03 o
  13  13   5        7.19       85.18     34.45 o
  14  13   5       40.68       36.13     36.63 o
 -15  14   5        2.17      -42.12     51.54 o
 -14  14   5        3.10      -10.63     26.89 o
 -13  14   5        7.40      -11.50     24.85 o
 -12  14   5       11.02      -15.34     19.56 o
 -11  14   5       88.84       81.46     19.77 o
 -10  14   5      763.00      711.49     23.66 o
  -9  14   5       27.30        0.46     14.95 o
  -8  14   5       17.88       -9.88     11.88 o
  -7  14   5        4.74       -0.56     12.12 o
  -6  14   5      232.20      235.01     11.56 o
  -5  14   5      272.45      258.79     13.36 o
  -4  14   5      202.73      200.94     14.76 o
  -3  14   5      619.96      614.33     13.62 o
  -2  14   5       20.78       25.24      7.24 o
  -1  14   5       19.80       11.02      7.93 o
   0  14   5      147.78      147.37      9.96 o
   1  14   5      576.83      571.81     15.57 o
   2  14   5       29.91       13.69      8.59 o
   3  14   5      141.55      130.40     10.39 o
   4  14   5       16.94        7.01     12.81 o
   5  14   5        7.38       -7.42     10.65 o
   6  14   5       19.97       12.35     10.84 o
   7  14   5        6.56       -8.21     14.83 o
   8  14   5      141.21      133.39     14.23 o
   9  14   5      206.87      215.99     18.05 o
  10  14   5        8.67      -17.38     14.67 o
  11  14   5       48.50       54.87     18.47 o
  12  14   5        5.08       30.08     29.04 o
  13  14   5       17.02      -30.88     39.94 o
  14  14   5       12.54       -8.17     57.55 o
 -15  15   5        5.62       -2.81     53.49 o
 -14  15   5        3.03       -1.57     29.49 o
 -13  15   5        1.60      -22.36     24.30 o
 -12  15   5       79.85       97.79     24.47 o
 -11  15   5        1.09      -20.11     12.11 o
 -10  15   5       83.83       67.66     14.38 o
  -9  15   5        8.58       16.29     13.68 o
  -8  15   5      224.00      238.95     17.48 o
  -7  15   5       38.44       18.12     18.91 o
  -6  15   5      582.79      542.56     16.08 o
  -5  15   5      322.47      298.42     14.62 o
  -4  15   5       20.25       30.28     10.26 o
  -3  15   5       41.04       36.73      7.67 o
  -2  15   5        1.54        1.40      7.42 o
  -1  15   5      200.92      216.37     11.11 o
   0  15   5     2065.34     1981.93     27.76 o
   1  15   5       58.52       46.23      9.51 o
   2  15   5      749.87      687.07     17.38 o
   3  15   5      154.10      150.99     11.37 o
   4  15   5        1.38        7.84      9.76 o
   5  15   5        0.29      -20.25     10.13 o
   6  15   5        0.06       -8.79     11.24 o
   7  15   5       43.47       27.48     14.31 o
   8  15   5       46.56       43.65     13.23 o
   9  15   5       36.87       55.14     20.18 o
  10  15   5       26.40       21.79     16.20 o
  11  15   5        2.51       16.02     17.16 o
  12  15   5       10.76       34.28     28.01 o
  13  15   5       21.27       17.52     39.67 o
 -15  16   5        2.70      -94.45     74.01 o
 -14  16   5       39.63       51.60     48.64 o
 -13  16   5       64.55      116.18     32.27 o
 -12  16   5       12.85       13.13     21.88 o
 -11  16   5      244.74      294.95     18.85 o
 -10  16   5       15.32       36.20     16.00 o
  -9  16   5      725.74      708.77     40.97 o
  -8  16   5        5.08       17.07     14.10 o
  -7  16   5      101.10       77.14     10.00 o
  -6  16   5      585.55      615.74     20.41 o
  -5  16   5       87.08       85.82     11.49 o
  -4  16   5      350.18      337.98     15.98 o
  -3  16   5       19.24       19.99      7.98 o
  -2  16   5       34.83       28.61      8.32 o
  -1  16   5       49.95       56.87      9.50 o
   0  16   5      902.02      894.41     26.22 o
   1  16   5      748.42      773.45     25.30 o
   2  16   5       14.49      -15.96     11.46 o
   3  16   5       78.31       57.99     11.21 o
   4  16   5        0.11      -15.39     12.58 o
   5  16   5       26.46       18.01     11.40 o
   6  16   5       45.38       25.82     12.57 o
   7  16   5       14.16      -11.43     14.09 o
   8  16   5       11.97      -17.40     13.79 o
   9  16   5        5.41      -17.50     16.80 o
  10  16   5        0.14       31.89     17.77 o
  11  16   5      140.01      175.76     29.12 o
  12  16   5        3.18       27.17     38.65 o
  13  16   5       49.46       66.42     44.71 o
 -14  17   5        0.04      -23.78     46.64 o
 -13  17   5      160.10      211.67     32.77 o
 -12  17   5        4.30       -8.84     24.91 o
 -11  17   5       32.04       43.23     17.18 o
 -10  17   5       27.00        5.14     18.72 o
  -9  17   5       72.35       69.67     16.36 o
  -8  17   5      408.00      421.85     22.63 o
  -7  17   5      215.05      182.98     18.62 o
  -6  17   5       41.64       61.07     11.73 o
  -5  17   5        0.09       -7.94     11.04 o
  -4  17   5       27.22       37.82     13.99 o
  -3  17   5      255.22      301.17     13.37 o
  -2  17   5      593.09      620.95     18.29 o
  -1  17   5      265.47      314.50     13.99 o
   0  17   5     1096.56     1047.27     22.13 o
   1  17   5      235.30      209.57     13.61 o
   2  17   5       32.19        6.21     12.47 o
   3  17   5       91.17       63.82     11.37 o
   4  17   5       11.12       -5.29     11.08 o
   5  17   5       11.93       10.23     12.52 o
   6  17   5      113.73      107.38     14.74 o
   7  17   5      101.03      131.12     16.55 o
   8  17   5        0.60      -25.32     15.02 o
   9  17   5       14.86       -5.88     18.42 o
  10  17   5        6.06      -16.22     22.53 o
  11  17   5       17.27       35.62     29.79 o
  12  17   5       12.92       40.57     41.60 o
  13  17   5       73.57      257.98    157.18 o
 -14  18   5        0.01      110.81     46.10 o
 -13  18   5       15.78       40.04     71.57 o
 -12  18   5       14.11      -19.98     21.49 o
 -11  18   5       14.72       13.81     18.82 o
 -10  18   5       96.71       73.45     19.84 o
  -9  18   5       16.81       40.06     17.23 o
  -8  18   5      625.45      633.71     25.93 o
  -7  18   5      116.83      127.52     13.73 o
  -6  18   5        1.91       -8.73     12.06 o
  -5  18   5      245.95      259.16     15.97 o
  -4  18   5      126.66      147.06     15.03 o
  -3  18   5      211.70      204.85     12.94 o
  -2  18   5     2924.44     2856.47     38.60 o
  -1  18   5      696.14      722.53     21.07 o
   0  18   5     4224.84     4087.27     50.88 o
   1  18   5      143.64      125.62     14.22 o
   2  18   5      560.13      466.23     18.15 o
   3  18   5       42.63       27.20     13.28 o
   4  18   5       39.81       44.08     13.67 o
   5  18   5        0.59       -1.32     16.56 o
   6  18   5      458.72      450.63     19.48 o
   7  18   5        3.16       -6.62     16.01 o
   8  18   5       21.86        1.00     18.40 o
   9  18   5       92.10      102.26     18.82 o
  10  18   5        3.26      -14.73     19.72 o
  11  18   5      180.34      211.60     35.40 o
  12  18   5       75.28      170.77     51.24 o
 -14  19   5       40.16      156.48     93.04 o
 -13  19   5       32.75      110.10     73.30 o
 -12  19   5        8.28       34.33     36.57 o
 -11  19   5       47.35       55.12     22.87 o
 -10  19   5        7.06      -28.59     19.44 o
  -9  19   5      199.69      155.15     20.79 o
  -8  19   5        1.38        7.82     16.82 o
  -7  19   5      502.04      482.21     18.68 o
  -6  19   5      623.10      604.66     29.21 o
  -5  19   5       29.93       63.81     15.05 o
  -4  19   5      698.85      650.50     29.80 o
  -3  19   5        6.72        4.60     10.34 o
  -2  19   5       70.65      132.37     16.94 o
  -1  19   5     1243.14     1434.62     28.59 o
   0  19   5       19.27       26.41     13.85 o
   1  19   5      122.31       93.99     18.10 o
   2  19   5      340.72      280.32     16.25 o
   3  19   5       36.38       24.22     12.52 o
   4  19   5      195.12      198.08     16.42 o
   5  19   5      162.81      160.31     16.40 o
   6  19   5       38.10       27.57     15.05 o
   7  19   5       26.50       19.84     18.17 o
   8  19   5        2.86      -17.36     18.20 o
   9  19   5       35.24       26.46     19.39 o
  10  19   5        3.04       28.31     26.94 o
  11  19   5      401.41      487.57     41.05 o
  12  19   5        6.79      -70.86     57.89 o
 -13  20   5        2.63      -48.68     55.47 o
 -12  20   5        3.08        7.86     36.49 o
 -11  20   5       22.10       25.06     32.89 o
 -10  20   5        4.90       18.93     22.73 o
  -9  20   5       24.48      -12.34     25.53 o
  -8  20   5      149.49      137.93     22.83 o
  -7  20   5        5.82       24.36     16.32 o
  -6  20   5        7.30       10.46     18.06 o
  -5  20   5       11.98       41.36     18.00 o
  -4  20   5      443.42      424.10     22.52 o
  -3  20   5       63.79       25.95     10.81 o
  -2  20   5        5.22        4.11     15.61 o
  -1  20   5      106.29      112.17     15.71 o
   0  20   5      463.57      526.56     22.48 o
   1  20   5        0.00       -4.48     13.99 o
   2  20   5        2.79       24.26     13.16 o
   3  20   5       12.05       28.27     13.58 o
   4  20   5        4.23        7.42     14.59 o
   5  20   5       24.86       41.91     21.21 o
   6  20   5      515.43      501.12     25.14 o
   7  20   5       45.30       76.06     23.63 o
   8  20   5       10.78        2.16     22.63 o
   9  20   5       16.52       27.46     28.89 o
  10  20   5       36.24        1.35     30.11 o
  11  20   5       14.23       52.10     40.72 o
 -12  21   5       27.73       98.02     45.26 o
 -11  21   5       10.34       40.03     39.77 o
 -10  21   5        0.00      -23.32     25.18 o
  -9  21   5       10.21        7.04     24.29 o
  -8  21   5       21.50       31.29     25.79 o
  -7  21   5      291.68      197.31     17.98 o
  -6  21   5        0.08      -17.37     16.60 o
  -5  21   5       87.40      109.62     16.20 o
  -4  21   5      111.15       88.08     16.84 o
  -3  21   5      110.51      128.84     11.64 o
  -2  21   5      222.99      169.23     20.02 o
  -1  21   5      328.20      398.37     19.91 o
   0  21   5      104.97      112.34     16.13 o
   1  21   5       11.85       36.50     15.18 o
   2  21   5      830.41      770.47     27.57 o
   3  21   5        0.02       27.72     14.99 o
   4  21   5       56.70       57.08     15.25 o
   5  21   5      148.72      136.10     21.18 o
   6  21   5        0.40        1.73     24.93 o
   7  21   5       13.41       52.66     26.56 o
   8  21   5       10.77       -8.28     24.56 o
   9  21   5      129.40      133.40     27.55 o
  10  21   5       39.10       46.62     33.69 o
  11  21   5        0.86        1.10     49.32 o
 -12  22   5        0.60       14.08     57.82 o
 -11  22   5       78.98      186.41     42.73 o
 -10  22   5       13.88       13.48     28.55 o
  -9  22   5       55.12      100.23     36.67 o
  -8  22   5        5.04       20.29     16.37 o
  -7  22   5        1.46       20.91     17.86 o
  -6  22   5       28.48       59.24     17.45 o
  -5  22   5      326.09      372.42     27.30 o
  -4  22   5        4.08       -1.02     15.49 o
  -3  22   5        5.12       -1.78     17.68 o
  -2  22   5        2.15       -5.55     22.31 o
  -1  22   5      335.81      403.82     20.86 o
   0  22   5       12.28       66.35     15.81 o
   1  22   5       54.99       49.51     24.11 o
   2  22   5        0.14       10.36     14.71 o
   3  22   5        1.08        5.69     15.21 o
   4  22   5       51.56       64.49     19.83 o
   5  22   5        2.02        2.98     18.85 o
   6  22   5       41.93       11.24     20.82 o
   7  22   5      158.59      164.01     31.08 o
   8  22   5        7.47      -42.07     29.11 o
   9  22   5        8.67      -33.30     33.66 o
  10  22   5        0.68      -47.72     41.73 o
 -11  23   5       11.34      -17.57     38.57 o
 -10  23   5        0.04       60.18     52.04 o
  -9  23   5        2.41      -15.20     35.54 o
  -8  23   5        2.60       -9.84     22.28 o
  -7  23   5       45.97       28.55     25.41 o
  -6  23   5        0.58       -3.78     18.10 o
  -5  23   5       17.45        6.60     18.78 o
  -4  23   5       76.21      109.64     22.40 o
  -3  23   5        1.23       19.92     20.69 o
  -2  23   5       13.76       -7.71     27.54 o
  -1  23   5        2.37       30.98     15.98 o
   0  23   5      217.05      216.50     19.90 o
   1  23   5        0.02      -22.93     18.07 o
   2  23   5        0.33       15.02     16.98 o
   3  23   5       24.17       33.49     17.69 o
   4  23   5       46.03       40.71     18.61 o
   5  23   5       39.66       45.40     20.13 o
   6  23   5        3.48      -17.15     23.24 o
   7  23   5        0.10       -8.80     30.52 o
   8  23   5        0.40       48.30     30.17 o
   9  23   5       14.99       30.94     42.06 o
 -10  24   5        5.04       -1.23     37.29 o
  -9  24   5        0.79      -21.79     36.68 o
  -8  24   5       41.44      128.57     38.09 o
  -7  24   5       15.56       43.15     24.22 o
  -6  24   5        5.71      -17.72     30.17 o
  -5  24   5        1.10       19.56     22.26 o
  -4  24   5       72.47      144.22     23.38 o
  -3  24   5        3.31       13.51     21.49 o
  -2  24   5       68.81       72.03     25.10 o
  -1  24   5      134.10      129.95     21.24 o
   0  24   5       63.40      102.01     20.86 o
   1  24   5       25.54       20.77     21.94 o
   2  24   5       11.94      -13.01     19.04 o
   3  24   5       11.21        9.70     20.08 o
   4  24   5       99.66      122.53     21.68 o
   5  24   5        0.09      -22.41     21.55 o
   6  24   5        0.82        7.89     29.29 o
   7  24   5       22.98       30.55     30.11 o
   8  24   5        5.80        1.26     38.94 o
   9  24   5       14.99       31.06     42.95 o
 -10  25   5        1.59       99.47     44.15 o
  -9  25   5       10.52       83.41     40.46 o
  -8  25   5       68.24       98.21     42.02 o
  -7  25   5       25.99       27.16     29.04 o
  -6  25   5        0.22       20.90     23.38 o
  -5  25   5        0.77        1.60     24.79 o
  -4  25   5       10.14       -4.14     26.70 o
  -3  25   5      301.26      380.95     28.41 o
  -2  25   5       21.80       -1.17     15.36 o
  -1  25   5        3.61       54.55     19.98 o
   0  25   5        0.17        5.56     26.44 o
   1  25   5        1.92      -23.28     22.20 o
   2  25   5        0.52       19.14     20.19 o
   3  25   5       29.27       35.99     33.62 o
   4  25   5       51.11       78.78     37.25 o
   5  25   5       23.87       25.36     30.55 o
   6  25   5       47.35      111.96     33.04 o
   7  25   5       16.83       42.58     32.68 o
   8  25   5       10.60       64.39     42.70 o
  -9  26   5       58.66       -8.98     78.03 o
  -8  26   5       15.06       17.54     45.32 o
  -7  26   5       53.71       85.46     38.36 o
  -6  26   5        1.01      -13.06     28.90 o
  -5  26   5        1.19      -21.52     37.60 o
  -4  26   5       23.20       26.22     25.27 o
  -3  26   5        7.37       33.72     27.40 o
  -2  26   5       36.02       14.02     31.21 o
  -1  26   5        0.00       20.42     36.04 o
   0  26   5       73.57       72.42     33.89 o
   1  26   5       68.14       54.03     30.21 o
   2  26   5       17.43       51.99     27.71 o
   3  26   5       30.54       28.73     24.82 o
   4  26   5        0.76      -31.12     30.60 o
   5  26   5        6.29       -3.72     32.18 o
   6  26   5        2.43        7.19     34.84 o
   7  26   5       15.11       42.54     47.71 o
  -8  27   5       30.50      148.87    127.23 o
  -7  27   5        4.07      -24.21     42.53 o
  -6  27   5        4.13       48.69     35.24 o
  -5  27   5       56.82       54.14     34.38 o
  -4  27   5        3.42       26.39     45.13 o
  -3  27   5       74.47       65.92     29.76 o
  -2  27   5        1.60      -16.06     31.80 o
  -1  27   5       14.91        0.13     22.31 o
   0  27   5       30.41       41.39     26.82 o
   1  27   5       25.00       94.83     29.10 o
   2  27   5        0.13       15.23     28.22 o
   3  27   5       37.41      127.32     39.22 o
   4  27   5       78.78       45.76     34.44 o
   5  27   5       16.70      105.62     51.72 o
   6  27   5       28.82       69.81     44.03 o
  -6  28   5        6.90      -23.43     48.99 o
  -5  28   5        1.00       10.88     34.40 o
  -4  28   5       56.11      100.72     33.18 o
  -3  28   5       10.90        1.64     33.40 o
  -2  28   5        1.30        5.62     47.43 o
  -1  28   5        4.32       30.61     33.73 o
   0  28   5        0.46      -43.68     30.31 o
   1  28   5      122.17      161.23     29.57 o
   2  28   5       66.22      144.13     32.38 o
   3  28   5       83.58       30.66     32.51 o
   4  28   5       13.10       20.39     38.26 o
  -4  29   5       46.01      140.26     46.90 o
  -3  29   5        4.05        9.03     40.56 o
  -2  29   5        7.54       12.73     38.33 o
  -1  29   5        1.42      -37.26     37.86 o
   0  29   5       50.99      118.44     38.63 o
   1  29   5       11.34       23.27     50.75 o
   2  29   5       46.25       27.53     60.13 o
 -17   0   6       25.20       -4.23     59.91 o
 -16   0   6       16.02       24.42     48.63 o
 -15   0   6        2.74       -4.51     31.13 o
 -14   0   6      447.74      413.05     39.34 o
 -13   0   6      422.88      350.75     31.10 o
 -12   0   6       15.87       13.81      9.51 o
 -11   0   6      110.59       94.06     10.68 o
 -10   0   6      613.04      619.25     20.85 o
  -9   0   6       12.52        8.46     11.28 o
  -8   0   6     1066.95     1124.10     40.88 o
  -7   0   6     1354.36     1251.92     39.82 o
  -6   0   6     2180.45     2433.80     56.29 o
  -5   0   6      407.36      440.41     20.92 o
  -4   0   6     3651.37     3720.38     56.13 o
  -3   0   6     1153.74     1167.60     23.60 o
  -2   0   6     1784.11     1809.19     30.58 o
  -1   0   6      667.30      670.24     19.52 o
   0   0   6     2189.85     2225.48     37.08 o
   1   0   6     9197.97     9331.66    111.37 o
   2   0   6     3818.72     3791.61     52.30 o
   3   0   6     5731.88     5982.78     76.75 o
   4   0   6     2763.53     2959.74     44.75 o
   5   0   6      154.67      174.17     13.58 o
   6   0   6     7824.09     7800.96    108.31 o
   7   0   6      133.51      122.50     13.59 o
   8   0   6       50.39       15.69     13.23 o
   9   0   6       24.48      -11.08     18.24 o
  10   0   6      125.77      100.19     19.32 o
  11   0   6        9.69       54.90     19.60 o
  12   0   6       75.89       83.64     17.93 o
  13   0   6      214.87      208.14     17.43 o
  14   0   6       62.77      -20.09     54.27 o
  15   0   6       11.31       64.42     52.51 o
 -17   1   6       26.61       94.47     43.85 o
 -16   1   6       20.55       65.57     26.59 o
 -15   1   6       43.54       55.88      9.34 o
 -14   1   6        8.70       23.59      8.36 o
 -13   1   6       23.03       33.65     10.64 o
 -12   1   6       95.38       84.83      7.27 o
 -11   1   6       36.23       53.25     10.96 o
 -10   1   6        6.68        1.52      5.25 o
  -9   1   6     1160.88     1261.20     25.87 o
  -8   1   6      414.62      437.28     12.77 o
  -7   1   6    11281.82    11823.92    163.77 o
  -6   1   6      433.07      442.38     14.46 o
  -5   1   6      264.48      294.04     17.63 o
  -4   1   6     1229.03     1280.34     16.97 o
  -3   1   6        5.53       14.67      5.36 o
  -2   1   6        6.47       27.00      5.83 o
  -1   1   6      826.69      888.28     14.41 o
   0   1   6     3006.28     3061.50     31.52 o
   1   1   6       10.58       20.23      6.23 o
   2   1   6       17.71       27.39      7.01 o
   3   1   6      825.53      781.72     14.42 o
   4   1   6      163.79      150.57      8.37 o
   5   1   6     3134.82     3319.56     36.61 o
   6   1   6      482.20      553.71     15.61 o
   7   1   6      376.10      440.98     14.23 o
   8   1   6       68.38       52.98      9.49 o
   9   1   6        0.28      -19.10      9.55 o
  10   1   6      287.37      267.28     14.32 o
  11   1   6      160.81      116.98     12.43 o
  12   1   6       24.43       63.58     12.64 o
  13   1   6        0.83        5.38     13.77 o
  14   1   6       59.24       67.17     36.35 o
  15   1   6       61.79       70.78     51.68 o
 -17   2   6        1.69       54.69     43.28 o
 -16   2   6       10.15        0.13     28.88 o
 -15   2   6       31.25       20.39     10.86 o
 -14   2   6       45.34       55.07     12.71 o
 -13   2   6       59.46       70.14     13.38 o
 -12   2   6      316.51      306.79     17.40 o
 -11   2   6      181.43      155.32     12.78 o
 -10   2   6       95.87       79.73      6.00 o
  -9   2   6        4.43        5.17      7.83 o
  -8   2   6        4.39        3.00      9.68 o
  -7   2   6     1653.30     1727.83     30.20 o
  -6   2   6      492.53      462.68     14.93 o
  -5   2   6        2.45       17.96      4.17 o
  -4   2   6      120.39       88.93      5.82 o
  -3   2   6      500.35      514.96     11.15 o
  -2   2   6      707.06      731.73     13.04 o
  -1   2   6     1589.65     1602.49     20.38 o
   0   2   6     1610.99     1636.11     20.25 o
   1   2   6     1245.16     1335.87     17.79 o
   2   2   6       64.88      101.42      7.02 o
   3   2   6      599.44      676.80     13.63 o
   4   2   6        1.87       -1.88      6.47 o
   5   2   6      113.07      152.01      9.52 o
   6   2   6     1791.52     1772.14     23.88 o
   7   2   6       38.55       43.64      8.80 o
   8   2   6        1.95      -11.25      8.87 o
   9   2   6      131.82      103.54     11.01 o
  10   2   6        8.03      -24.18     12.09 o
  11   2   6      281.72      280.04     14.98 o
  12   2   6      208.78      223.46     13.94 o
  13   2   6        4.72      -13.73     17.92 o
  14   2   6       13.16        3.34     39.42 o
  15   2   6        1.98      -12.66     36.01 o
 -17   3   6       12.31       48.22     43.28 o
 -16   3   6       50.03       77.18     24.42 o
 -15   3   6        1.11       15.67     17.37 o
 -14   3   6       96.49      126.14     16.49 o
 -13   3   6       21.44       13.59     21.14 o
 -12   3   6      104.22       82.14     13.32 o
 -11   3   6      115.55       95.77     12.68 o
 -10   3   6        0.56       -0.21      4.50 o
  -9   3   6      313.53      267.38     15.94 o
  -8   3   6      892.56      944.63     19.95 o
  -7   3   6      852.84      840.55     42.12 o
  -6   3   6      888.27      974.82     21.22 o
  -5   3   6      759.29      809.95     14.91 o
  -4   3   6     1593.20     1658.72     20.77 o
  -3   3   6     1069.55     1023.80     15.38 o
  -2   3   6      753.33      684.06     13.01 o
  -1   3   6      169.11      134.13      7.35 o
   0   3   6      589.28      542.84     12.31 o
   1   3   6     2050.22     2111.21     24.90 o
   2   3   6      293.25      295.27     10.03 o
   3   3   6       42.35       28.20      7.12 o
   4   3   6        2.35      -10.30      6.37 o
   5   3   6      437.43      435.02     13.93 o
   6   3   6     1292.49     1307.82     20.98 o
   7   3   6       12.03       15.97      8.99 o
   8   3   6       14.67        3.86      9.54 o
   9   3   6        4.78       -1.01     11.04 o
  10   3   6      209.42      227.25     13.60 o
  11   3   6       14.99       -7.23     12.48 o
  12   3   6        4.82        9.47     12.37 o
  13   3   6       35.81       33.20     17.13 o
  14   3   6        4.31       36.17     51.78 o
  15   3   6       50.08      111.56     59.01 o
 -17   4   6        1.86       69.78     86.70 o
 -16   4   6       24.47      102.84     38.27 o
 -15   4   6        3.20       -1.15     18.33 o
 -14   4   6       82.25       89.05     17.06 o
 -13   4   6       23.12       38.01     14.89 o
 -12   4   6       14.85        7.71     14.85 o
 -11   4   6      214.99      201.48     13.69 o
 -10   4   6       16.35       23.74      5.63 o
  -9   4   6     2705.02     2604.87     44.04 o
  -8   4   6       93.73      103.57      8.56 o
  -7   4   6      770.33      868.09     36.63 o
  -6   4   6       20.09       -1.84      7.57 o
  -5   4   6      268.35      329.12     10.51 o
  -4   4   6     1884.78     1790.64     21.14 o
  -3   4   6     2237.23     2224.74     26.25 o
  -2   4   6       13.67        6.34      7.33 o
  -1   4   6      241.20      261.42      9.84 o
   0   4   6     1414.11     1416.05     18.90 o
   1   4   6     1422.51     1450.63     19.69 o
   2   4   6       25.78       33.50      6.82 o
   3   4   6       60.82       41.68      7.15 o
   4   4   6       37.46       35.61      6.86 o
   5   4   6      658.62      621.50     14.33 o
   6   4   6      158.24      156.64      9.77 o
   7   4   6      896.71      964.17     19.55 o
   8   4   6      279.87      250.54     13.24 o
   9   4   6        0.22      -20.03     12.37 o
  10   4   6      123.03       83.88     12.91 o
  11   4   6        0.17       -6.57     12.34 o
  12   4   6       33.29       34.78     13.09 o
  13   4   6        0.01       -5.02     17.67 o
  14   4   6       22.27       57.18     31.54 o
  15   4   6       15.94       36.83     94.11 o
 -17   5   6        0.47       25.73     42.84 o
 -16   5   6        5.70        2.17     28.74 o
 -15   5   6       11.27       32.54     19.45 o
 -14   5   6       46.70       41.02     17.85 o
 -13   5   6       74.77       80.14     15.74 o
 -12   5   6      191.95      170.35     15.87 o
 -11   5   6        5.87       13.02      6.12 o
 -10   5   6      406.94      438.52     23.98 o
  -9   5   6     1305.95     1291.58     23.13 o
  -8   5   6       95.53       88.54      8.82 o
  -7   5   6      382.67      420.67     14.81 o
  -6   5   6       82.60       96.45      8.12 o
  -5   5   6      136.21      144.45      8.61 o
  -4   5   6       19.87       16.47      5.26 o
  -3   5   6      263.70      269.34      9.44 o
  -2   5   6      220.10      205.31     12.23 o
  -1   5   6      128.88      170.97     12.67 o
   0   5   6     3531.91     3566.14     36.18 o
   1   5   6      254.57      219.80      9.29 o
   2   5   6        0.02        2.14      5.79 o
   3   5   6       50.15       27.50      6.45 o
   4   5   6       33.02       21.64      6.98 o
   5   5   6       37.33       25.63      7.66 o
   6   5   6        6.08        4.55      8.16 o
   7   5   6      242.63      229.51     11.50 o
   8   5   6       81.02       70.60     11.02 o
   9   5   6       24.26       25.02     11.59 o
  10   5   6       17.74       27.34     12.07 o
  11   5   6        4.20       -2.90     13.04 o
  12   5   6       33.99       31.21     13.56 o
  13   5   6        5.87      -25.67     17.83 o
  14   5   6       32.84       56.01     42.62 o
  15   5   6        4.94       32.04     37.03 o
 -17   6   6       18.86       67.20    111.01 o
 -16   6   6        0.76      -56.60     28.30 o
 -15   6   6        1.80       17.76     28.96 o
 -14   6   6       11.61       -5.10     20.65 o
 -13   6   6       75.07       88.32     20.42 o
 -12   6   6      210.63      223.22     13.98 o
 -11   6   6       59.01       58.53      7.90 o
 -10   6   6     1548.58     1518.57     25.32 o
  -9   6   6      402.70      392.57     13.97 o
  -8   6   6        2.26        9.99     13.02 o
  -7   6   6      112.47      118.08     10.45 o
  -6   6   6      228.40      204.75     10.35 o
  -5   6   6      146.90      126.56      9.30 o
  -4   6   6     4332.94     4545.77     46.49 o
  -3   6   6      623.82      677.87     12.99 o
  -2   6   6      800.87      752.08     14.45 o
  -1   6   6     1885.72     1833.58     22.91 o
   0   6   6     1664.49     1651.62     21.04 o
   1   6   6     2130.77     2145.49     25.29 o
   2   6   6        0.01      -13.39      6.69 o
   3   6   6      441.15      445.40     12.59 o
   4   6   6      247.54      267.31     11.25 o
   5   6   6       25.07       17.60      8.02 o
   6   6   6       56.10       63.63      9.25 o
   7   6   6       38.16       43.89      9.68 o
   8   6   6      791.63      777.14     22.94 o
   9   6   6      232.17      205.81     13.74 o
  10   6   6      222.12      238.72     14.38 o
  11   6   6        0.23        0.69     14.01 o
  12   6   6        0.58      -12.93     21.11 o
  13   6   6        6.73        5.27     31.80 o
  14   6   6        3.98       -9.19     44.87 o
  15   6   6        8.92      -28.33     38.78 o
 -17   7   6      147.84      302.01     57.76 o
 -16   7   6       12.36       72.67     31.15 o
 -15   7   6      128.40      151.72     13.66 o
 -14   7   6       18.55       31.28     12.12 o
 -13   7   6      137.70      149.05     15.71 o
 -12   7   6       56.96       63.25     10.90 o
 -11   7   6       24.45       36.37      8.89 o
 -10   7   6      325.03      337.37     14.24 o
  -9   7   6       95.89      116.99     15.65 o
  -8   7   6      643.36      621.49     18.93 o
  -7   7   6       70.64       52.83      7.81 o
  -6   7   6      237.49      220.10     12.21 o
  -5   7   6        1.63       -2.41      5.05 o
  -4   7   6      167.44      180.17      8.13 o
  -3   7   6      522.90      487.80     12.24 o
  -2   7   6     1256.66     1231.92     17.64 o
  -1   7   6      109.63       85.46      7.56 o
   0   7   6      217.14      205.17      9.45 o
   1   7   6      367.17      368.13     17.30 o
   2   7   6      469.88      489.13     14.69 o
   3   7   6     2264.37     2243.61     27.47 o
   4   7   6      208.62      212.59     11.92 o
   5   7   6      824.78      813.88     16.26 o
   6   7   6      256.67      253.03     11.72 o
   7   7   6      494.34      480.44     15.86 o
   8   7   6        5.89       19.12     11.03 o
   9   7   6      821.70      856.77     23.47 o
  10   7   6       29.05       47.66     12.52 o
  11   7   6        0.26        5.12     13.25 o
  12   7   6       42.43       51.96     15.36 o
  13   7   6        0.07       23.46     21.51 o
  14   7   6       14.25      -39.75     31.32 o
  15   7   6       27.45      -16.29     39.57 o
 -17   8   6       66.85      314.36    104.32 o
 -16   8   6       28.67       48.15     28.74 o
 -15   8   6       23.88       28.01     15.44 o
 -14   8   6        2.46       18.87     12.61 o
 -13   8   6        0.09        6.70     12.30 o
 -12   8   6      177.69      183.42     13.87 o
 -11   8   6       17.16       49.95     10.58 o
 -10   8   6      292.17      308.88     18.75 o
  -9   8   6       35.67       19.06      9.54 o
  -8   8   6      107.61      126.97     12.53 o
  -7   8   6        3.48        4.99      8.08 o
  -6   8   6       10.59       16.72      7.88 o
  -5   8   6       63.10       87.16      6.71 o
  -4   8   6     5181.37     5322.66     54.21 o
  -3   8   6      103.59       92.66      7.55 o
  -2   8   6     1163.48     1212.23     17.96 o
  -1   8   6      236.41      225.65     11.32 o
   0   8   6      943.63      881.61     21.13 o
   1   8   6      189.06      173.98      9.01 o
   2   8   6      506.26      520.23     12.86 o
   3   8   6      161.95      187.63     11.15 o
   4   8   6       51.37       55.52      8.17 o
   5   8   6        8.91       18.53      8.09 o
   6   8   6      287.44      297.33     13.38 o
   7   8   6      396.91      442.17     16.67 o
   8   8   6      406.27      437.92     17.33 o
   9   8   6        3.59       68.47     12.39 o
  10   8   6       12.07       28.80     12.29 o
  11   8   6       25.03       42.09     14.42 o
  12   8   6       37.31       73.56     13.75 o
  13   8   6        0.64       27.43     25.70 o
  14   8   6        2.06       37.22     34.52 o
  15   8   6        0.43       -5.95     46.78 o
 -17   9   6       74.99       18.33     85.99 o
 -16   9   6       23.15       74.84     41.73 o
 -15   9   6       83.16       80.50     31.80 o
 -14   9   6        0.95       10.73     13.15 o
 -13   9   6       11.52       20.13     11.83 o
 -12   9   6      144.42      140.21     12.66 o
 -11   9   6        0.08        6.17     11.51 o
 -10   9   6      198.13      202.34     25.74 o
  -9   9   6      112.08      110.57     11.24 o
  -8   9   6        3.96        3.48      9.91 o
  -7   9   6        4.11        3.36      6.98 o
  -6   9   6       60.12       90.17      8.05 o
  -5   9   6       31.92       28.63      5.57 o
  -4   9   6      558.19      542.72     12.55 o
  -3   9   6      388.41      362.58     11.63 o
  -2   9   6      376.98      369.46     11.18 o
  -1   9   6        4.28       -5.88      6.42 o
   0   9   6       42.79       20.42      7.17 o
   1   9   6     1959.67     2104.66     25.86 o
   2   9   6       10.89       13.76      8.08 o
   3   9   6     2199.23     2395.04     31.08 o
   4   9   6      277.33      301.66     13.69 o
   5   9   6     2297.01     2236.92     29.37 o
   6   9   6      916.64      951.31     19.06 o
   7   9   6     1809.83     1847.56     26.64 o
   8   9   6      218.11      254.64     20.91 o
   9   9   6     1555.51     1686.00     40.99 o
  10   9   6      911.20      881.33     23.47 o
  11   9   6        1.45       29.56     13.92 o
  12   9   6       15.11       13.78     18.37 o
  13   9   6        0.20       18.23     22.72 o
  14   9   6        2.15       73.76     35.42 o
 -16  10   6        7.75      -72.54     48.96 o
 -15  10   6      135.49      171.14     21.22 o
 -14  10   6        0.72       -7.11     14.12 o
 -13  10   6       45.74       52.84     15.18 o
 -12  10   6        4.45        4.54     11.55 o
 -11  10   6      485.59      432.43     22.26 o
 -10  10   6      169.24      191.04     15.07 o
  -9  10   6      768.91      706.49     25.04 o
  -8  10   6       48.71       31.54      6.94 o
  -7  10   6      866.83      826.62     17.29 o
  -6  10   6       18.72        3.79      7.77 o
  -5  10   6        9.18        7.71      7.42 o
  -4  10   6      833.40      898.81     15.95 o
  -3  10   6     1335.81     1448.10     21.22 o
  -2  10   6       13.63       14.55      6.28 o
  -1  10   6      105.95       93.61      8.07 o
   0  10   6        0.54       -7.21      7.44 o
   1  10   6      374.20      324.93     13.08 o
   2  10   6      940.90      991.12     18.07 o
   3  10   6        0.43        5.31      8.46 o
   4  10   6      900.84      996.70     19.07 o
   5  10   6       25.00       25.28      9.41 o
   6  10   6      567.04      582.80     17.34 o
   7  10   6       41.42       66.99     11.61 o
   8  10   6      168.12      172.28     13.35 o
   9  10   6      167.63      173.47     16.60 o
  10  10   6       94.71       95.85     19.22 o
  11  10   6       12.48       51.40     14.35 o
  12  10   6       11.64       30.50     15.27 o
  13  10   6        8.16       -3.91     25.47 o
  14  10   6        0.51       17.71     37.33 o
 -16  11   6       14.13       93.75     81.76 o
 -15  11   6        1.17       12.79     30.93 o
 -14  11   6       62.22       86.16     17.01 o
 -13  11   6       34.25       53.26     17.44 o
 -12  11   6        0.56       -4.99     17.84 o
 -11  11   6      127.56      131.58     13.23 o
 -10  11   6      544.37      545.24     19.30 o
  -9  11   6      103.78      109.85      9.39 o
  -8  11   6     1230.17     1209.20     20.93 o
  -7  11   6       36.59       21.83      6.26 o
  -6  11   6      647.52      571.56     20.27 o
  -5  11   6       47.36       54.54      7.13 o
  -4  11   6      779.03      724.25     18.60 o
  -3  11   6      170.58      195.82     10.86 o
  -2  11   6      352.76      343.83     11.57 o
  -1  11   6       74.79       84.33      8.15 o
   0  11   6        6.58       -9.11      7.52 o
   1  11   6       43.93       43.68      7.88 o
   2  11   6      276.46      296.87     12.01 o
   3  11   6       65.69       85.36      9.88 o
   4  11   6       10.61        2.85      8.44 o
   5  11   6      240.25      267.40     14.08 o
   6  11   6        0.65       15.80     10.04 o
   7  11   6      378.32      419.32     21.45 o
   8  11   6       26.48       70.99     15.02 o
   9  11   6       11.25       88.70     14.14 o
  10  11   6      173.10      200.44     15.13 o
  11  11   6        8.16       10.13     14.86 o
  12  11   6       26.34       27.24     18.21 o
  13  11   6       17.57        8.50     25.62 o
  14  11   6        2.74       -4.19     36.30 o
 -16  12   6        3.60       -7.22     52.67 o
 -15  12   6      103.94      112.15     50.81 o
 -14  12   6        0.02       -4.39     16.84 o
 -13  12   6       28.40       27.61     19.39 o
 -12  12   6        0.16      -13.57     22.01 o
 -11  12   6      171.71      135.78     11.07 o
 -10  12   6        0.12       -1.72     12.87 o
  -9  12   6     1134.61     1112.89     17.25 o
  -8  12   6       35.13       41.21     11.70 o
  -7  12   6       71.83       53.33      5.51 o
  -6  12   6       17.06       25.49      7.03 o
  -5  12   6      169.22      168.78      9.03 o
  -4  12   6      476.36      478.82     13.63 o
  -3  12   6        0.01        5.56      7.36 o
  -2  12   6       42.80       41.37      7.64 o
  -1  12   6      684.38      654.64     14.93 o
   0  12   6        8.08       -5.47      8.48 o
   1  12   6     1142.88     1094.55     18.76 o
   2  12   6       15.16       25.81      8.42 o
   3  12   6      440.66      426.96     14.57 o
   4  12   6      433.05      444.37     15.71 o
   5  12   6      810.55      848.91     20.83 o
   6  12   6       17.37        6.99     10.57 o
   7  12   6      101.91      103.20     12.94 o
   8  12   6      349.02      351.00     17.15 o
   9  12   6       40.23       66.39     14.40 o
  10  12   6       52.62       97.82     18.79 o
  11  12   6      103.97      108.37     19.23 o
  12  12   6       56.62       54.41     18.97 o
  13  12   6       22.05       13.29     30.31 o
  14  12   6        0.58       42.09     42.11 o
 -16  13   6       39.53       35.95     72.60 o
 -15  13   6        1.02      -53.12     40.77 o
 -14  13   6        1.69       28.74     26.95 o
 -13  13   6        0.01      -16.53     19.67 o
 -12  13   6        8.67        7.47     24.98 o
 -11  13   6       14.31       43.31     21.89 o
 -10  13   6      276.07      287.86     20.32 o
  -9  13   6       10.82        5.46     12.20 o
  -8  13   6      519.54      573.25     22.86 o
  -7  13   6      755.39      777.10     23.23 o
  -6  13   6      194.30      171.58     10.15 o
  -5  13   6      449.29      448.75     12.38 o
  -4  13   6      459.39      444.53     14.04 o
  -3  13   6      336.98      321.93     12.85 o
  -2  13   6        3.35       -2.85      7.02 o
  -1  13   6       57.46       48.53     11.00 o
   0  13   6      139.31      128.57      9.91 o
   1  13   6       62.17       63.01      9.03 o
   2  13   6      134.23      135.51     10.22 o
   3  13   6        0.40       -1.83     10.57 o
   4  13   6        0.04        3.44     10.04 o
   5  13   6        3.45        0.53     10.49 o
   6  13   6       62.39       60.89     11.71 o
   7  13   6        0.27       22.20     12.70 o
   8  13   6       59.85      107.74     14.69 o
   9  13   6      862.31      789.23     26.35 o
  10  13   6       15.31        4.27     23.60 o
  11  13   6       25.80       29.96     17.98 o
  12  13   6        3.43       32.73     27.45 o
  13  13   6        0.85       30.67     33.77 o
 -15  14   6        8.41      -31.95     44.81 o
 -14  14   6       53.48       49.82     30.92 o
 -13  14   6       24.62       58.16     31.03 o
 -12  14   6      130.81      154.61     23.69 o
 -11  14   6        0.00       22.20     19.05 o
 -10  14   6      736.74      772.05     21.74 o
  -9  14   6        0.24       -3.96     12.46 o
  -8  14   6        7.54       22.07     14.85 o
  -7  14   6       64.77       85.23     15.56 o
  -6  14   6      174.72      182.34     11.21 o
  -5  14   6        0.08       -0.82      8.27 o
  -4  14   6       87.45       91.85      8.71 o
  -3  14   6       12.87       23.26      8.64 o
  -2  14   6      914.00      938.68     17.87 o
  -1  14   6      232.14      223.17     12.90 o
   0  14   6       16.37        9.49      8.86 o
   1  14   6       14.31       -2.78      9.40 o
   2  14   6       69.79       40.50     11.34 o
   3  14   6       43.51       32.93     14.14 o
   4  14   6       26.74       35.44     12.41 o
   5  14   6      708.21      653.54     19.40 o
   6  14   6      617.35      577.12     19.89 o
   7  14   6        4.64        6.80     14.00 o
   8  14   6      179.00      166.12     15.61 o
   9  14   6      191.34      201.09     17.95 o
  10  14   6       24.69        4.42     17.96 o
  11  14   6        0.34       16.34     20.05 o
  12  14   6        0.28      -15.87     39.47 o
  13  14   6        0.80       -7.66     39.85 o
 -15  15   6        2.04       95.86     83.88 o
 -14  15   6        1.21      -35.23     29.66 o
 -13  15   6        0.30       51.07     26.31 o
 -12  15   6        9.12       12.61     21.57 o
 -11  15   6       11.81       -3.42     26.86 o
 -10  15   6       30.09       29.27     13.88 o
  -9  15   6       50.13       64.09     14.59 o
  -8  15   6       27.58        9.42     16.18 o
  -7  15   6       32.93       55.73     15.49 o
  -6  15   6        2.37        2.19      9.14 o
  -5  15   6       19.84       24.02     10.36 o
  -4  15   6      145.69      154.34     10.76 o
  -3  15   6      404.18      365.67     13.02 o
  -2  15   6        2.92        5.57      8.79 o
  -1  15   6      403.29      375.24     13.95 o
   0  15   6       56.65       62.87     12.35 o
   1  15   6      596.46      517.39     27.07 o
   2  15   6       27.72       14.87     10.07 o
   3  15   6      577.65      539.09     17.49 o
   4  15   6       38.68       24.49     10.57 o
   5  15   6       23.01       11.65     12.20 o
   6  15   6        0.54        5.53     14.61 o
   7  15   6      224.10      241.61     16.49 o
   8  15   6       10.09        5.37     15.47 o
   9  15   6      143.53      124.13     19.15 o
  10  15   6       76.10       62.21     23.40 o
  11  15   6        6.94       12.38     23.13 o
  12  15   6       44.05       97.63     30.98 o
  13  15   6       35.64      -60.62     89.52 o
 -15  16   6        2.72     -154.36     77.53 o
 -14  16   6       56.47        7.46     38.97 o
 -13  16   6       82.98      150.48     27.42 o
 -12  16   6      161.50      256.70     26.44 o
 -11  16   6        4.69       -8.99     14.02 o
 -10  16   6      120.58      114.06     17.93 o
  -9  16   6       34.65       45.37     16.22 o
  -8  16   6       41.13       31.64     20.19 o
  -7  16   6      324.22      277.48     16.81 o
  -6  16   6       26.34       43.72     10.99 o
  -5  16   6      500.48      474.43     18.72 o
  -4  16   6       41.84       42.22     11.78 o
  -3  16   6        5.07       -2.48      8.63 o
  -2  16   6      325.41      286.08     13.37 o
  -1  16   6       49.60       50.87     10.62 o
   0  16   6      441.67      405.18     16.31 o
   1  16   6       18.39       -3.66     12.99 o
   2  16   6       94.23       51.54     11.51 o
   3  16   6       29.68       13.08     10.45 o
   4  16   6       98.56       67.70     12.92 o
   5  16   6       23.99       -3.60     12.71 o
   6  16   6      654.46      590.62     25.63 o
   7  16   6       54.85       34.45     13.91 o
   8  16   6       10.66       14.68     14.94 o
   9  16   6       13.50      -26.59     17.22 o
  10  16   6       18.62       46.23     20.21 o
  11  16   6        0.48       25.36     26.56 o
  12  16   6        1.17       31.08     38.07 o
 -14  17   6        7.77       34.80     40.98 o
 -13  17   6        0.11       60.99     34.62 o
 -12  17   6       14.82       19.49     33.17 o
 -11  17   6        0.06        4.74     16.32 o
 -10  17   6        0.09       -0.21     18.65 o
  -9  17   6       47.84       38.88     16.99 o
  -8  17   6      186.88      218.21     19.31 o
  -7  17   6      311.41      274.36     13.25 o
  -6  17   6       31.58       61.71     13.92 o
  -5  17   6      259.77      274.96     16.16 o
  -4  17   6      297.34      315.50     16.86 o
  -3  17   6      196.42      217.26     13.19 o
  -2  17   6       27.16        8.02      9.69 o
  -1  17   6      388.93      368.43     17.82 o
   0  17   6     1150.21     1031.26     22.55 o
   1  17   6        2.51      -10.69     13.14 o
   2  17   6      147.16      103.51     14.94 o
   3  17   6       31.39      -11.85     12.92 o
   4  17   6      220.67      176.27     14.38 o
   5  17   6       65.52       77.94     13.38 o
   6  17   6      216.50      215.43     15.87 o
   7  17   6       23.70       14.84     14.64 o
   8  17   6        0.39      -13.42     17.30 o
   9  17   6        7.10       19.12     19.80 o
  10  17   6      124.23      129.67     22.01 o
  11  17   6       94.59      147.24     30.58 o
  12  17   6       98.07       64.01     44.86 o
 -14  18   6       28.56       40.18     85.99 o
 -13  18   6       38.17       46.88     38.47 o
 -12  18   6        1.36        4.48     31.87 o
 -11  18   6       38.61       31.57     19.06 o
 -10  18   6       13.77       13.08     20.29 o
  -9  18   6       41.68       50.69     18.13 o
  -8  18   6      101.70      144.35     18.27 o
  -7  18   6      288.39      259.99     14.54 o
  -6  18   6       19.22       33.03     13.03 o
  -5  18   6        0.17        1.52     13.14 o
  -4  18   6       33.43       66.99     14.94 o
  -3  18   6       14.03        3.06     10.10 o
  -2  18   6        3.68       36.90     14.14 o
  -1  18   6       45.23       67.72     12.74 o
   0  18   6        4.13       28.85     12.11 o
   1  18   6      539.32      505.59     23.77 o
   2  18   6      104.84       69.35     12.69 o
   3  18   6       15.55      -11.41     13.59 o
   4  18   6       31.59       27.97     13.25 o
   5  18   6       43.43       59.77     14.38 o
   6  18   6        2.23       27.09     14.75 o
   7  18   6      144.53      173.87     18.39 o
   8  18   6       15.82       22.69     19.81 o
   9  18   6       29.40        9.14     20.10 o
  10  18   6        3.11       10.69     23.46 o
  11  18   6       74.17      210.25     54.05 o
  12  18   6        0.96      -51.10     59.95 o
 -13  19   6       38.08      -63.58     49.87 o
 -12  19   6       11.73       57.68     41.31 o
 -11  19   6        2.90        4.21     24.24 o
 -10  19   6        0.00      -36.16     21.51 o
  -9  19   6       19.62       56.43     19.63 o
  -8  19   6      121.83      145.31     19.39 o
  -7  19   6      131.14      130.90     13.00 o
  -6  19   6      608.75      605.76     21.97 o
  -5  19   6       76.98       91.82     17.28 o
  -4  19   6      555.70      613.54     23.59 o
  -3  19   6       84.23       80.15     11.54 o
  -2  19   6      288.99      302.09     18.68 o
  -1  19   6       38.34       83.39     20.58 o
   0  19   6      812.87      801.98     29.60 o
   1  19   6        0.91       -9.88     13.16 o
   2  19   6       70.61       50.04     13.17 o
   3  19   6        6.71       -2.85     12.74 o
   4  19   6        5.82       10.70     13.35 o
   5  19   6       33.77       66.47     15.21 o
   6  19   6      325.29      246.99     19.81 o
   7  19   6       24.82       60.20     18.68 o
   8  19   6       22.97      -13.39     20.48 o
   9  19   6        6.33      -22.80     26.39 o
  10  19   6       22.39       73.79     32.42 o
  11  19   6        5.78       85.53     59.52 o
 -13  20   6      142.46      166.73     57.87 o
 -12  20   6        1.76       13.36     40.76 o
 -11  20   6        6.88      -46.07     26.41 o
 -10  20   6       21.57        5.63     34.99 o
  -9  20   6        8.43       31.79     23.24 o
  -8  20   6        5.54       39.97     20.85 o
  -7  20   6      230.48      269.54     17.08 o
  -6  20   6       68.94       87.57     15.80 o
  -5  20   6      529.65      545.30     24.60 o
  -4  20   6      424.85      462.40     22.44 o
  -3  20   6       63.04       43.01     10.95 o
  -2  20   6        0.10        8.99     13.30 o
  -1  20   6      513.12      527.38     22.19 o
   0  20   6      216.13      249.85     18.66 o
   1  20   6       48.29       76.86     14.10 o
   2  20   6      251.61      222.61     21.21 o
   3  20   6        8.09        5.41     13.70 o
   4  20   6       55.28       56.40     14.34 o
   5  20   6       39.03       58.61     16.53 o
   6  20   6      114.59      105.07     18.79 o
   7  20   6        9.13        1.50     20.22 o
   8  20   6        1.02       -5.42     24.39 o
   9  20   6      111.42      184.02     28.55 o
  10  20   6        6.60       57.56     33.20 o
  11  20   6       29.38       10.96     51.20 o
 -12  21   6        0.52      -20.78     47.55 o
 -11  21   6       33.28      150.61     38.89 o
 -10  21   6        6.98       30.08     26.27 o
  -9  21   6       45.91       14.72     23.73 o
  -8  21   6      104.37      129.17     30.52 o
  -7  21   6      597.56      512.09     22.70 o
  -6  21   6        0.00       17.30     16.38 o
  -5  21   6       64.30       87.11     17.42 o
  -4  21   6       35.80       75.74     17.33 o
  -3  21   6       89.05       49.11     18.06 o
  -2  21   6       20.22       42.29     13.50 o
  -1  21   6      363.08      386.97     21.99 o
   0  21   6        5.91       44.00     15.95 o
   1  21   6      173.17      148.32     17.38 o
   2  21   6        2.43       18.23     14.35 o
   3  21   6       24.20       48.94     15.70 o
   4  21   6        2.25       13.94     16.82 o
   5  21   6       73.90       74.11     17.90 o
   6  21   6       16.78       53.93     19.76 o
   7  21   6       53.77       72.27     22.94 o
   8  21   6       48.64       69.14     29.55 o
   9  21   6        9.90      -10.93     37.17 o
  10  21   6       16.01       46.24     43.97 o
 -12  22   6      277.20      382.38     76.44 o
 -11  22   6        1.70      -20.27     39.63 o
 -10  22   6       10.03       13.60     30.26 o
  -9  22   6       13.12       33.95     42.49 o
  -8  22   6       58.74       89.30     25.87 o
  -7  22   6        0.74       -2.92     17.89 o
  -6  22   6        8.64       19.58     21.83 o
  -5  22   6      127.84      132.52     20.34 o
  -4  22   6        3.19       -0.61     18.85 o
  -3  22   6        4.78      -13.65     18.45 o
  -2  22   6      145.67      160.70     16.72 o
  -1  22   6       84.65       92.80     16.78 o
   0  22   6       24.97       25.70     16.56 o
   1  22   6        7.72       42.32     22.32 o
   2  22   6       24.62       11.29     17.06 o
   3  22   6       11.24        4.06     16.64 o
   4  22   6        1.51       -9.97     19.25 o
   5  22   6        1.61       -7.39     19.89 o
   6  22   6      355.42      319.13     25.49 o
   7  22   6        1.42       15.69     22.57 o
   8  22   6       16.16       -2.71     29.66 o
   9  22   6        0.51       22.10     37.90 o
 -11  23   6        8.21       42.61     50.16 o
 -10  23   6        0.69       66.28     46.29 o
  -9  23   6       56.99      142.26     42.00 o
  -8  23   6        3.22       39.60     28.77 o
  -7  23   6      421.96      397.87     24.31 o
  -6  23   6        3.86      -10.45     19.10 o
  -5  23   6        6.88       23.87     19.91 o
  -4  23   6        1.45        2.70     21.93 o
  -3  23   6       32.67       10.09     28.42 o
  -2  23   6       69.24       39.34     16.71 o
  -1  23   6       57.73       14.01     20.70 o
   0  23   6       10.14       48.47     19.41 o
   1  23   6       83.72       63.63     18.47 o
   2  23   6       33.65        8.00     19.38 o
   3  23   6       23.90       66.91     20.68 o
   4  23   6       56.62       55.38     21.11 o
   5  23   6       65.07       25.13     21.84 o
   6  23   6       11.89      -43.16     23.77 o
   7  23   6       27.81       38.05     31.34 o
   8  23   6       47.07      118.28     33.66 o
   9  23   6       95.75       95.05     42.94 o
 -10  24   6        0.76      -30.46     40.77 o
  -9  24   6       87.14      109.61     55.15 o
  -8  24   6       39.96       67.07     39.76 o
  -7  24   6        7.94       21.84     25.59 o
  -6  24   6       12.41        2.41     22.14 o
  -5  24   6       37.28       55.21     23.26 o
  -4  24   6      101.34      110.16     26.37 o
  -3  24   6        0.16      -38.57     26.90 o
  -2  24   6        0.06       -4.67     28.24 o
  -1  24   6       25.02       26.05     23.96 o
   0  24   6        2.69       -6.51     20.07 o
   1  24   6      134.32      184.15     21.74 o
   2  24   6        0.06        8.88     23.37 o
   3  24   6       24.55       51.40     25.11 o
   4  24   6        1.68       -9.58     27.52 o
   5  24   6       19.45       12.20     32.87 o
   6  24   6       49.29       24.82     32.76 o
   7  24   6        4.24        5.12     33.07 o
   8  24   6       14.77       62.77     41.60 o
  -9  25   6       12.32       30.22     41.67 o
  -8  25   6        4.69      -52.48     52.90 o
  -7  25   6        1.98        2.15     27.84 o
  -6  25   6       27.56       60.67     25.16 o
  -5  25   6        2.20       -4.21     26.48 o
  -4  25   6       30.50       57.47     27.65 o
  -3  25   6        2.56       22.66     30.92 o
  -2  25   6        4.37       -2.88     34.11 o
  -1  25   6       15.63       49.02     34.37 o
   0  25   6        7.75       15.37     23.21 o
   1  25   6       45.06      101.51     22.35 o
   2  25   6        7.95       27.76     26.95 o
   3  25   6       24.33        6.94     25.53 o
   4  25   6       28.93       42.89     43.29 o
   5  25   6        7.19      -35.42     31.18 o
   6  25   6       26.92        9.47     36.10 o
   7  25   6        0.73       18.24     41.47 o
  -8  26   6        2.22       15.04     42.45 o
  -7  26   6       84.48       55.13     54.33 o
  -6  26   6        0.15      -12.02     30.46 o
  -5  26   6        8.54       45.06     35.93 o
  -4  26   6        7.72       82.48     32.42 o
  -3  26   6       28.99       36.17     29.19 o
  -2  26   6       38.23      -20.28     37.34 o
  -1  26   6       80.05       73.74     26.22 o
   0  26   6        0.40       23.92     29.08 o
   1  26   6       63.32      178.56     41.17 o
   2  26   6        0.33        0.27     26.12 o
   3  26   6      148.92      149.63     29.02 o
   4  26   6       17.37      -21.02     33.57 o
   5  26   6       42.90       25.15     35.64 o
   6  26   6       33.06       66.30     54.63 o
  -7  27   6        0.05      -22.34     60.15 o
  -6  27   6       18.12       37.12     37.94 o
  -5  27   6       10.43       28.70     34.94 o
  -4  27   6      125.74      181.12     38.46 o
  -3  27   6        5.42      -20.05     32.52 o
  -2  27   6        0.69      -49.61     32.32 o
  -1  27   6        9.28       10.57     27.51 o
   0  27   6        0.01       28.44     29.28 o
   1  27   6      105.08      118.72     26.82 o
   2  27   6      107.81      122.76     76.61 o
   3  27   6       55.43      108.21     33.97 o
   4  27   6       25.74       58.72     36.97 o
   5  27   6       89.78       64.50     49.89 o
  -5  28   6       16.47       44.59    102.22 o
  -4  28   6       68.68       99.61     36.78 o
  -3  28   6       26.82       11.98     42.01 o
  -2  28   6        6.25       35.94     36.08 o
  -1  28   6        2.06      -33.98     37.38 o
   0  28   6       66.28       91.18     36.57 o
   1  28   6       73.93       96.55     34.12 o
   2  28   6        4.77      110.24     62.59 o
   3  28   6        7.33       90.75     46.65 o
  -3  29   6       23.41       54.27     98.68 o
  -2  29   6        1.41      -39.36     53.56 o
  -1  29   6       28.02      -46.04     44.12 o
   0  29   6        0.46       15.45     49.05 o
 -17   1   7        0.65       -6.52     43.35 o
 -16   1   7       16.50      -30.71     59.91 o
 -15   1   7        0.29       -4.44      9.43 o
 -14   1   7       29.70       30.47      9.05 o
 -13   1   7        0.67       -7.46      8.57 o
 -12   1   7       52.40       62.32     10.87 o
 -11   1   7       29.58       18.52      8.15 o
 -10   1   7       42.00       46.38     10.27 o
  -9   1   7      349.06      291.95     14.00 o
  -8   1   7       19.69       18.80      9.13 o
  -7   1   7      394.30      427.40     16.56 o
  -6   1   7     4765.05     4895.69     75.12 o
  -5   1   7       71.73       76.74      6.03 o
  -4   1   7     4250.49     4662.86     49.97 o
  -3   1   7       29.71       26.44      6.49 o
  -2   1   7     3848.33     3887.29     40.05 o
  -1   1   7     4744.40     4934.76     49.54 o
   0   1   7       15.90       13.32      7.41 o
   1   1   7     5812.70     5906.60     53.62 o
   2   1   7      367.66      366.93     11.76 o
   3   1   7      696.00      780.08     14.87 o
   4   1   7      460.02      403.88     12.78 o
   5   1   7       73.27       78.73      9.57 o
   6   1   7       86.88       67.26      9.49 o
   7   1   7      173.54      169.12     11.45 o
   8   1   7       13.32       -3.21     10.61 o
   9   1   7        8.68      -11.58     12.42 o
  10   1   7        9.65      -14.39     14.52 o
  11   1   7       28.40       32.69     14.50 o
  12   1   7        7.75       49.86     16.98 o
  13   1   7       19.14       11.30     17.66 o
  14   1   7        7.09        4.70     33.47 o
  15   1   7      149.90      213.77     56.37 o
 -17   2   7       47.64       18.53     46.72 o
 -16   2   7        0.21      -18.98     63.08 o
 -15   2   7       39.54       31.37      8.94 o
 -14   2   7       36.03       41.62     12.08 o
 -13   2   7        7.00       -2.26      9.89 o
 -12   2   7      834.84      764.42     24.89 o
 -11   2   7      138.38      119.48      9.24 o
 -10   2   7      112.41      109.01      9.80 o
  -9   2   7        0.27       -3.86      8.26 o
  -8   2   7      332.19      285.38     14.22 o
  -7   2   7      679.05      651.16     23.59 o
  -6   2   7      409.12      399.04     24.26 o
  -5   2   7      117.97      119.77      5.86 o
  -4   2   7      422.75      357.59     10.11 o
  -3   2   7       66.22       56.96      6.49 o
  -2   2   7      446.73      472.43     12.41 o
  -1   2   7     1781.93     1963.63     24.86 o
   0   2   7      121.14      179.19     11.71 o
   1   2   7      159.90      165.52      9.04 o
   2   2   7      566.17      578.87     13.69 o
   3   2   7      703.54      744.37     15.01 o
   4   2   7       14.12        2.57      7.97 o
   5   2   7      398.41      378.68     14.35 o
   6   2   7      407.50      460.77     14.56 o
   7   2   7       31.25       30.38     10.05 o
   8   2   7        6.31       -9.57     10.32 o
   9   2   7        0.55       -7.47     11.95 o
  10   2   7       51.92       11.37     13.94 o
  11   2   7      241.06      266.30     17.01 o
  12   2   7      179.05      191.39     18.31 o
  13   2   7       12.13       16.74     18.87 o
  14   2   7      105.06      148.08     39.32 o
  15   2   7        6.70      -16.20     48.84 o
 -17   3   7       15.13       44.86     46.85 o
 -16   3   7        0.30       22.27     27.72 o
 -15   3   7      154.08      165.32     35.64 o
 -14   3   7       85.52      102.67     16.93 o
 -13   3   7      141.95      146.42     11.04 o
 -12   3   7        0.82        3.06     13.19 o
 -11   3   7      133.27      121.19     10.14 o
 -10   3   7        4.45       15.94      8.43 o
  -9   3   7      155.00      152.99     11.52 o
  -8   3   7      144.90      151.74     11.35 o
  -7   3   7      679.67      668.29     24.47 o
  -6   3   7      435.20      435.86     17.09 o
  -5   3   7      645.81      649.14     14.62 o
  -4   3   7      302.71      307.89      9.44 o
  -3   3   7     2664.23     2597.70     30.21 o
  -2   3   7        0.42      -10.81      6.43 o
  -1   3   7    15724.10    16226.98    144.76 o
   0   3   7     1347.82     1265.54     18.64 o
   1   3   7     1415.90     1400.93     20.37 o
   2   3   7        0.01        1.32      6.00 o
   3   3   7       28.21       24.01      6.78 o
   4   3   7       15.51        9.47      7.45 o
   5   3   7      217.36      212.35     11.09 o
   6   3   7        0.16       15.61      8.86 o
   7   3   7        0.90      -18.94      9.47 o
   8   3   7       16.00       12.32     11.21 o
   9   3   7       55.97       41.14     13.69 o
  10   3   7        0.06        9.62     13.56 o
  11   3   7      106.95      138.47     16.12 o
  12   3   7        2.27       -7.76     16.74 o
  13   3   7        3.79       47.40     26.59 o
  14   3   7        2.94      -38.15     42.22 o
  15   3   7       18.15      -15.00     57.10 o
 -17   4   7       15.35       28.49     51.45 o
 -16   4   7        1.88      -41.53     27.67 o
 -15   4   7        0.00        9.91     19.64 o
 -14   4   7       85.86       93.71     17.95 o
 -13   4   7      252.74      261.66     16.03 o
 -12   4   7       44.04       30.39     14.02 o
 -11   4   7       93.15       59.85      9.97 o
 -10   4   7      134.91      156.05     11.14 o
  -9   4   7      143.36      145.65     11.63 o
  -8   4   7      397.41      436.27     25.14 o
  -7   4   7      173.84      178.66     12.89 o
  -6   4   7      140.48      143.52      9.18 o
  -5   4   7        9.65        9.87      3.61 o
  -4   4   7       34.42       31.98      5.88 o
  -3   4   7       22.59       19.65      6.75 o
  -2   4   7      641.21      595.59     14.00 o
  -1   4   7      451.48      464.27     23.39 o
   0   4   7     6918.07     7236.67     69.45 o
   1   4   7       50.41       34.73      7.34 o
   2   4   7       13.44       26.70      7.14 o
   3   4   7        0.00      -13.95      6.97 o
   4   4   7       20.14        7.58      7.93 o
   5   4   7        4.68        7.33      8.38 o
   6   4   7     2223.40     2166.26     29.14 o
   7   4   7       74.25       51.30     10.47 o
   8   4   7       60.17       34.14     12.74 o
   9   4   7        0.71      -20.71     11.51 o
  10   4   7      121.39       84.88     14.71 o
  11   4   7       94.80       75.97     15.91 o
  12   4   7       59.58       67.22     15.91 o
  13   4   7        2.79        7.02     20.04 o
  14   4   7        3.21      -27.78     33.45 o
 -17   5   7       36.47       93.50     45.22 o
 -16   5   7        6.58      -25.53     32.36 o
 -15   5   7        0.33        2.35     28.82 o
 -14   5   7        0.81       -1.31     10.55 o
 -13   5   7      367.38      371.92     16.39 o
 -12   5   7       10.14       25.81     12.54 o
 -11   5   7      201.44      213.15     11.71 o
 -10   5   7        1.80       10.99     12.02 o
  -9   5   7       53.13       47.59      9.85 o
  -8   5   7      952.58      946.02     24.21 o
  -7   5   7        0.58        1.48      9.27 o
  -6   5   7       61.13       75.71      7.44 o
  -5   5   7      452.62      478.56     10.72 o
  -4   5   7       28.50        0.98      5.61 o
  -3   5   7      375.26      379.85     12.00 o
  -2   5   7     1170.51     1133.81     18.84 o
  -1   5   7      533.84      554.57     19.79 o
   0   5   7      108.94      114.29     10.80 o
   1   5   7      644.96      564.80     13.61 o
   2   5   7      158.29      140.09      8.72 o
   3   5   7      176.73      143.48      9.97 o
   4   5   7      101.94       79.73      9.44 o
   5   5   7       19.38       12.70      8.41 o
   6   5   7       94.83      114.64     10.40 o
   7   5   7       37.38       20.56     10.40 o
   8   5   7       75.26       59.37     13.86 o
   9   5   7      397.70      381.01     16.57 o
  10   5   7       60.80       80.33     14.06 o
  11   5   7        5.81       48.92     17.26 o
  12   5   7        4.81        7.86     16.94 o
  13   5   7       34.44       69.19     22.89 o
  14   5   7        0.77       17.16     50.97 o
 -17   6   7       22.12       33.79     80.35 o
 -16   6   7        4.92       -8.62     43.90 o
 -15   6   7        4.59       12.74     12.87 o
 -14   6   7       12.49       24.24     14.56 o
 -13   6   7      113.24      114.52     10.18 o
 -12   6   7        4.76       24.18      9.10 o
 -11   6   7       42.09       64.29      9.47 o
 -10   6   7        7.06       18.13      9.31 o
  -9   6   7       24.45       20.60     21.16 o
  -8   6   7       52.70       45.09     10.74 o
  -7   6   7        1.49        8.47      4.90 o
  -6   6   7        3.68       -7.84      7.09 o
  -5   6   7       23.96       10.83      5.45 o
  -4   6   7      628.67      679.80     13.82 o
  -3   6   7     3974.46     4407.69     47.10 o
  -2   6   7        2.99      -10.29      7.53 o
  -1   6   7        6.65       -5.15      7.76 o
   0   6   7       47.33       40.99      8.39 o
   1   6   7      117.65      122.29      8.67 o
   2   6   7      183.79      186.61      9.77 o
   3   6   7      150.92      163.29     11.35 o
   4   6   7      164.16      175.90     10.05 o
   5   6   7        9.64        2.45      8.29 o
   6   6   7       98.28      102.86     13.33 o
   7   6   7      300.40      275.07     15.81 o
   8   6   7       27.63       45.80     11.69 o
   9   6   7      153.80      167.59     15.32 o
  10   6   7        5.99       -6.69     14.87 o
  11   6   7       16.01       11.31     14.84 o
  12   6   7        4.88       -6.74     15.91 o
  13   6   7        2.61       13.35     27.21 o
  14   6   7        4.60      -55.85     63.59 o
 -17   7   7       13.25        4.23     80.35 o
 -16   7   7       31.77       17.46     34.85 o
 -15   7   7        6.02       16.94     14.10 o
 -14   7   7       31.80       45.98     22.82 o
 -13   7   7        2.60        4.33     13.03 o
 -12   7   7      121.51      139.20     11.34 o
 -11   7   7        1.84       -0.61      9.97 o
 -10   7   7       11.86       34.65     16.36 o
  -9   7   7      855.90      849.02     36.12 o
  -8   7   7        2.21       -3.43     10.65 o
  -7   7   7      261.24      250.25     11.05 o
  -6   7   7       88.43       90.92      8.34 o
  -5   7   7       93.11       89.56      6.76 o
  -4   7   7     1943.70     2026.87     25.59 o
  -3   7   7       13.96        4.04      6.85 o
  -2   7   7     1432.90     1460.49     21.82 o
  -1   7   7      323.99      294.81     12.41 o
   0   7   7      284.45      306.39     12.07 o
   1   7   7       82.96       72.70      8.06 o
   2   7   7       98.98       80.02      9.57 o
   3   7   7      478.38      470.72     14.67 o
   4   7   7      108.27      118.88      9.62 o
   5   7   7       17.91        7.23      8.63 o
   6   7   7       34.62       40.99      9.77 o
   7   7   7      275.61      288.74     15.04 o
   8   7   7      870.60      799.81     28.59 o
   9   7   7      620.89      707.49     26.56 o
  10   7   7      324.31      330.43     19.26 o
  11   7   7       57.94       68.01     16.94 o
  12   7   7       61.32      106.73     21.89 o
  13   7   7       26.99       72.81     28.91 o
  14   7   7        4.81       21.83     36.05 o
 -17   8   7       65.46      100.09    107.84 o
 -16   8   7       31.25       53.35     29.73 o
 -15   8   7       49.86       41.52     17.11 o
 -14   8   7       11.10       21.62     12.02 o
 -13   8   7        6.24       12.21     11.37 o
 -12   8   7      123.63      114.96     13.00 o
 -11   8   7        2.05       12.73     13.87 o
 -10   8   7       33.91       33.01     11.04 o
  -9   8   7      763.99      769.07     23.94 o
  -8   8   7      200.48      224.97     16.43 o
  -7   8   7     1287.57     1316.99     21.64 o
  -6   8   7        9.93        4.97      7.75 o
  -5   8   7      488.79      551.36     11.86 o
  -4   8   7     1335.79     1375.56     20.36 o
  -3   8   7       21.66       -6.32      6.54 o
  -2   8   7       10.78       -1.17      7.38 o
  -1   8   7        0.40       -5.14      7.47 o
   0   8   7        0.67      -15.47      8.97 o
   1   8   7       18.87       23.47      8.18 o
   2   8   7        0.40       -8.60      7.45 o
   3   8   7      509.28      466.20     15.81 o
   4   8   7      890.16      931.06     19.16 o
   5   8   7       62.40       51.28     10.77 o
   6   8   7      201.67      199.70     13.50 o
   7   8   7      341.33      382.38     18.93 o
   8   8   7        3.14       51.56     13.63 o
   9   8   7     1836.74     1903.35     31.82 o
  10   8   7       94.52       99.04     15.79 o
  11   8   7      106.65      117.40     18.26 o
  12   8   7       19.66       45.70     17.40 o
  13   8   7       26.90       31.34     28.12 o
  14   8   7        4.82       50.82     36.39 o
 -16   9   7        0.83        4.74     43.77 o
 -15   9   7       92.59      106.14     25.57 o
 -14   9   7       39.79       67.91     13.78 o
 -13   9   7       10.20        0.32     18.28 o
 -12   9   7       51.75       45.60     14.08 o
 -11   9   7        9.63       45.69     11.80 o
 -10   9   7      181.35      211.62     15.50 o
  -9   9   7       14.42       -9.28     12.21 o
  -8   9   7      496.71      481.65     13.62 o
  -7   9   7      122.86      108.43     10.01 o
  -6   9   7       24.39       36.81      8.13 o
  -5   9   7       16.51       23.72      6.22 o
  -4   9   7     1063.97     1169.21     18.93 o
  -3   9   7      333.41      350.61     12.25 o
  -2   9   7       42.21       47.39      7.80 o
  -1   9   7      420.83      411.36     13.12 o
   0   9   7       25.29        3.22      7.48 o
   1   9   7     1815.61     1884.54     25.41 o
   2   9   7       34.35       52.69      9.61 o
   3   9   7      194.76      182.09     11.03 o
   4   9   7      465.42      494.10     16.02 o
   5   9   7      930.36      880.89     19.58 o
   6   9   7      122.25      125.59     12.41 o
   7   9   7      430.78      487.69     18.26 o
   8   9   7      331.56      414.27     20.92 o
   9   9   7     2571.18     2510.75     36.85 o
  10   9   7       10.66       32.09     16.12 o
  11   9   7       17.46       23.72     18.11 o
  12   9   7        9.85       -4.95     18.10 o
  13   9   7       11.75      -16.46     30.97 o
  14   9   7       41.64      116.72     49.04 o
 -16  10   7        2.11        4.02     47.72 o
 -15  10   7        6.67       49.93     25.94 o
 -14  10   7        5.65       44.29     14.71 o
 -13  10   7       14.29       32.07     14.78 o
 -12  10   7       43.31       39.84     14.74 o
 -11  10   7       81.24       70.52     16.18 o
 -10  10   7       59.45       88.88     20.29 o
  -9  10   7        2.10       -4.13     13.92 o
  -8  10   7      303.35      307.09     15.34 o
  -7  10   7      178.24      171.08     11.05 o
  -6  10   7      920.80      916.39     20.08 o
  -5  10   7      209.42      217.42      9.98 o
  -4  10   7     1836.60     1854.42     25.40 o
  -3  10   7      348.71      364.63     12.70 o
  -2  10   7      100.69      144.90      8.93 o
  -1  10   7      116.28      107.61      9.35 o
   0  10   7      199.67      241.58     11.68 o
   1  10   7      762.08      704.11     16.74 o
   2  10   7      404.61      405.02     15.38 o
   3  10   7      412.01      369.91     14.03 o
   4  10   7        7.81       21.30      9.07 o
   5  10   7     1049.61     1054.37     21.69 o
   6  10   7      928.74      954.93     21.67 o
   7  10   7      436.68      420.20     19.35 o
   8  10   7     2214.39     2250.55     35.62 o
   9  10   7      278.52      366.31     20.60 o
  10  10   7      319.70      383.86     22.03 o
  11  10   7        0.42       27.62     17.99 o
  12  10   7       41.13       36.65     25.81 o
  13  10   7        4.58      -28.56     52.69 o
  14  10   7       23.10       59.09     49.70 o
 -16  11   7        8.88      -43.17     56.74 o
 -15  11   7        7.36       81.69     53.37 o
 -14  11   7        0.78       18.90     18.67 o
 -13  11   7       15.83        6.04     13.89 o
 -12  11   7        1.96       19.80     14.66 o
 -11  11   7      385.52      331.99     21.21 o
 -10  11   7       95.88      114.83     10.82 o
  -9  11   7     1053.25     1101.66     18.75 o
  -8  11   7      180.87      174.73     10.06 o
  -7  11   7       76.56       74.21      9.50 o
  -6  11   7       41.69       20.69      5.88 o
  -5  11   7      769.58      767.72     15.42 o
  -4  11   7       77.62       79.42      8.67 o
  -3  11   7      738.11      737.50     17.03 o
  -2  11   7       25.84       20.30      7.65 o
  -1  11   7       83.32       70.05      8.29 o
   0  11   7       92.44      106.63      9.67 o
   1  11   7       42.30       38.26      8.73 o
   2  11   7        1.92       -2.11     12.08 o
   3  11   7      218.73      195.32     11.68 o
   4  11   7      108.69      119.08     11.65 o
   5  11   7      265.69      273.23     13.83 o
   6  11   7      229.13      255.23     14.75 o
   7  11   7      136.73      131.75     14.46 o
   8  11   7       25.89       92.09     14.73 o
   9  11   7     4338.25     4260.75     56.82 o
  10  11   7        8.20       33.49     17.70 o
  11  11   7      101.05       76.09     19.12 o
  12  11   7      108.02      127.57     23.98 o
  13  11   7       54.65       57.05     44.68 o
 -16  12   7        0.25      -30.93     88.81 o
 -15  12   7        0.28      -46.23     41.81 o
 -14  12   7        5.11       -5.09     17.23 o
 -13  12   7        6.28       -7.75     22.80 o
 -12  12   7       66.08       30.56     16.35 o
 -11  12   7        9.58        6.63      9.33 o
 -10  12   7     1294.07     1235.98     23.31 o
  -9  12   7       88.34      101.20      9.52 o
  -8  12   7      131.22       99.91     11.44 o
  -7  12   7       52.90       61.85      9.51 o
  -6  12   7       27.34       22.63      6.67 o
  -5  12   7      100.54       92.10      8.66 o
  -4  12   7     2992.66     3046.77     41.02 o
  -3  12   7        4.50       22.88      8.75 o
  -2  12   7      345.98      338.94     12.86 o
  -1  12   7       24.84       19.25      8.80 o
   0  12   7        2.28       -5.89      8.25 o
   1  12   7       10.50       -3.47      8.47 o
   2  12   7       28.98       13.09      9.20 o
   3  12   7        0.10       -3.42     11.83 o
   4  12   7      433.97      423.29     19.08 o
   5  12   7      307.46      323.86     19.31 o
   6  12   7      366.33      322.07     16.97 o
   7  12   7       34.35       50.57     14.78 o
   8  12   7     1069.84     1072.16     26.17 o
   9  12   7      333.29      392.42     25.66 o
  10  12   7        2.53       30.93     19.40 o
  11  12   7       47.82       43.66     26.57 o
  12  12   7        4.42       25.84     27.84 o
  13  12   7        2.85       -0.45     34.07 o
 -15  13   7       17.65       40.34     49.87 o
 -14  13   7        0.02       55.36     27.05 o
 -13  13   7       63.19       33.21     23.15 o
 -12  13   7       32.20       49.51     19.29 o
 -11  13   7      182.98      188.54     19.96 o
 -10  13   7        0.96       19.29     13.91 o
  -9  13   7       12.26       19.34     12.78 o
  -8  13   7      291.67      312.15     18.00 o
  -7  13   7       13.26       14.52     11.73 o
  -6  13   7       50.41       28.90     14.29 o
  -5  13   7       13.20        4.12      7.73 o
  -4  13   7      195.24      197.10     10.95 o
  -3  13   7      503.69      490.76     16.24 o
  -2  13   7        0.32        9.38      7.85 o
  -1  13   7      292.90      266.16     12.70 o
   0  13   7        0.11      -15.34      8.12 o
   1  13   7        6.05      -17.67      8.84 o
   2  13   7       38.67       31.71     10.50 o
   3  13   7      134.65      143.62     11.90 o
   4  13   7      252.19      254.31     13.96 o
   5  13   7        9.06       18.71     11.74 o
   6  13   7      236.65      240.61     17.10 o
   7  13   7        9.63        4.38     14.10 o
   8  13   7      102.30       93.08     17.04 o
   9  13   7      686.75      755.12     27.95 o
  10  13   7       39.32       34.93     19.77 o
  11  13   7       15.95       23.46     23.80 o
  12  13   7        3.18      -32.60     30.18 o
  13  13   7        0.03       74.01     78.94 o
 -15  14   7       25.34       39.13     55.21 o
 -14  14   7        0.94      -54.15     27.97 o
 -13  14   7      119.21      171.33     27.27 o
 -12  14   7        2.97      -18.39     25.22 o
 -11  14   7       35.12       31.05     19.58 o
 -10  14   7        0.16       17.40     15.06 o
  -9  14   7       34.60       21.45     14.10 o
  -8  14   7       73.85       84.42     15.29 o
  -7  14   7      280.58      352.83     19.92 o
  -6  14   7       46.09       49.44      6.97 o
  -5  14   7        7.58      -17.44     10.92 o
  -4  14   7      447.21      414.67     14.96 o
  -3  14   7       87.81       95.41     12.34 o
  -2  14   7        3.20        2.85      8.37 o
  -1  14   7      507.63      491.24     16.28 o
   0  14   7       95.63       70.87     13.63 o
   1  14   7      113.30      119.38     11.29 o
   2  14   7      120.63      111.85     11.46 o
   3  14   7       16.02       20.24     10.91 o
   4  14   7      156.61      145.61     12.96 o
   5  14   7        4.49        8.95     14.79 o
   6  14   7       66.25       45.85     15.12 o
   7  14   7      715.99      696.24     23.31 o
   8  14   7        1.09        8.20     17.53 o
   9  14   7       79.87      110.92     18.96 o
  10  14   7        0.09       18.15     23.42 o
  11  14   7      103.61       32.24     26.36 o
  12  14   7        5.66      -42.71     32.38 o
  13  14   7        0.05       58.74     58.26 o
 -15  15   7        2.87       52.16     75.42 o
 -14  15   7       27.72       24.61     31.86 o
 -13  15   7       65.69      119.37     25.44 o
 -12  15   7       60.44       28.33     22.69 o
 -11  15   7       35.81       51.39     20.39 o
 -10  15   7       49.91       73.04     15.80 o
  -9  15   7        1.43       -0.40     15.54 o
  -8  15   7      362.41      353.71     23.63 o
  -7  15   7        0.14       -8.24     17.13 o
  -6  15   7        1.69        2.59     12.89 o
  -5  15   7        5.34        0.43      7.89 o
  -4  15   7      152.36      143.91     10.91 o
  -3  15   7       10.53        4.41     10.50 o
  -2  15   7       48.16       39.32      9.68 o
  -1  15   7        8.05       11.40     16.42 o
   0  15   7       58.38       24.52     10.60 o
   1  15   7        8.37       -5.09     12.15 o
   2  15   7      891.20      782.20     20.16 o
   3  15   7        2.93      -18.61     11.13 o
   4  15   7      671.06      576.13     21.52 o
   5  15   7       21.20        7.69     12.59 o
   6  15   7      205.16      201.15     15.82 o
   7  15   7       72.07       85.06     15.27 o
   8  15   7      160.16      229.00     19.93 o
   9  15   7        1.82       -3.98     19.81 o
  10  15   7        5.41      -22.22     20.61 o
  11  15   7       17.49       75.79     26.17 o
  12  15   7        0.87       38.60     41.88 o
 -14  16   7       16.37       79.11     46.48 o
 -13  16   7       41.75       66.84     31.01 o
 -12  16   7        3.84      -11.95     24.50 o
 -11  16   7        5.83        9.75     23.20 o
 -10  16   7       31.32       16.50     15.91 o
  -9  16   7      153.05      228.88     18.66 o
  -8  16   7       69.70       92.49     18.69 o
  -7  16   7        9.04        4.00     17.65 o
  -6  16   7      101.18      121.09     12.71 o
  -5  16   7       62.47       49.02      8.66 o
  -4  16   7        0.00      -10.72      9.59 o
  -3  16   7      687.21      678.25     19.70 o
  -2  16   7       27.75       30.00     10.00 o
  -1  16   7      392.74      354.63     16.71 o
   0  16   7      494.66      497.10     18.23 o
   1  16   7       56.26       32.23     13.98 o
   2  16   7      395.76      387.63     16.98 o
   3  16   7       16.32       18.02     12.49 o
   4  16   7       36.66       40.05     12.89 o
   5  16   7        0.32      -10.16     13.08 o
   6  16   7       74.42       56.30     14.62 o
   7  16   7       59.21       70.31     16.13 o
   8  16   7        0.32       13.52     18.14 o
   9  16   7       35.65       33.70     21.54 o
  10  16   7        7.39      -47.56     23.78 o
  11  16   7        1.83       22.36     29.72 o
  12  16   7        3.45       32.93     45.72 o
 -14  17   7        0.20       80.35     68.01 o
 -13  17   7        0.08        5.52     35.22 o
 -12  17   7        1.33       17.03     26.95 o
 -11  17   7        6.95        5.59     18.47 o
 -10  17   7       71.74       80.75     19.60 o
  -9  17   7       97.18      116.32     18.23 o
  -8  17   7       17.47       35.84     18.00 o
  -7  17   7      222.07      213.29     16.09 o
  -6  17   7       10.33       -3.53     12.03 o
  -5  17   7        0.45       -2.44     13.36 o
  -4  17   7       16.56       10.26     11.01 o
  -3  17   7       10.42       15.66     11.33 o
  -2  17   7      667.61      683.94     19.41 o
  -1  17   7      441.57      465.56     18.55 o
   0  17   7       19.25       50.35     12.81 o
   1  17   7       41.94       28.04     13.17 o
   2  17   7       14.29       -0.70     14.45 o
   3  17   7      273.57      235.52     15.60 o
   4  17   7        7.93        4.34     13.60 o
   5  17   7       59.10       33.10     15.37 o
   6  17   7      425.50      413.40     20.68 o
   7  17   7        0.61       17.17     17.13 o
   8  17   7       14.63        8.76     19.13 o
   9  17   7       51.42       40.24     21.62 o
  10  17   7       79.66      113.57     25.18 o
  11  17   7      139.90      132.05     68.56 o
 -14  18   7       68.46       62.03    140.27 o
 -13  18   7        9.95       59.10     41.34 o
 -12  18   7        0.96      -14.13     37.24 o
 -11  18   7        0.65       26.94     20.61 o
 -10  18   7      220.92      250.88     23.25 o
  -9  18   7       22.25       69.55     18.99 o
  -8  18   7        0.12        7.29     19.67 o
  -7  18   7       29.03       33.94     10.44 o
  -6  18   7      226.42      223.13     15.63 o
  -5  18   7      395.36      443.66     20.11 o
  -4  18   7      338.97      301.55     18.60 o
  -3  18   7      179.49      197.96     16.19 o
  -2  18   7      226.36      236.99     20.96 o
  -1  18   7      271.33      293.50     29.46 o
   0  18   7      338.20      340.14     17.87 o
   1  18   7       12.73       11.81     12.89 o
   2  18   7      554.20      515.36     19.58 o
   3  18   7        8.43        0.35     16.40 o
   4  18   7      197.21      145.55     15.11 o
   5  18   7        0.39       -3.38     14.84 o
   6  18   7      411.24      351.68     20.75 o
   7  18   7       64.93       94.41     19.48 o
   8  18   7       15.15       22.82     23.44 o
   9  18   7       59.77       98.67     27.38 o
  10  18   7       53.00      142.13     32.15 o
  11  18   7        9.00       -0.02     43.19 o
 -13  19   7       32.37      191.30     48.19 o
 -12  19   7       11.61        6.77     78.13 o
 -11  19   7       46.19       25.29     28.02 o
 -10  19   7        2.41       16.96     24.74 o
  -9  19   7       26.90       25.26     20.87 o
  -8  19   7        4.97        4.89     19.58 o
  -7  19   7      353.69      375.46     17.52 o
  -6  19   7      135.21      141.27     15.74 o
  -5  19   7       32.26       51.01     19.62 o
  -4  19   7      210.29      239.94     25.91 o
  -3  19   7      358.45      373.74     20.99 o
  -2  19   7        1.86       21.72     11.44 o
  -1  19   7     2732.54     2741.21     56.01 o
   0  19   7      308.58      336.23     26.39 o
   1  19   7       62.93       54.51     13.60 o
   2  19   7       45.38       40.91     13.49 o
   3  19   7        6.73       14.52     18.15 o
   4  19   7       21.48       18.70     15.19 o
   5  19   7       70.98       94.46     18.80 o
   6  19   7       25.34       22.67     18.93 o
   7  19   7       17.20       36.74     20.63 o
   8  19   7       13.34        4.58     23.39 o
   9  19   7       37.34       70.04     30.55 o
  10  19   7       14.95       25.08     33.95 o
  11  19   7      199.87      291.43    113.80 o
 -12  20   7       58.54      104.01     55.08 o
 -11  20   7       32.65       12.12     35.26 o
 -10  20   7       40.65       -7.58     26.02 o
  -9  20   7       47.31       56.81     32.99 o
  -8  20   7       43.58       29.87     22.48 o
  -7  20   7        4.64       22.22     14.95 o
  -6  20   7       81.25      126.92     17.50 o
  -5  20   7        9.43        8.57     16.39 o
  -4  20   7        1.10        8.90     16.62 o
  -3  20   7       14.64       22.10     17.06 o
  -2  20   7      692.99      703.93     24.15 o
  -1  20   7      189.46      223.68     16.95 o
   0  20   7      125.11      197.97     17.72 o
   1  20   7       44.58       57.59     13.63 o
   2  20   7      234.79      274.41     17.40 o
   3  20   7        2.35       29.00     15.42 o
   4  20   7       43.87       41.37     17.44 o
   5  20   7       91.37       67.28     19.52 o
   6  20   7      106.03      110.49     24.79 o
   7  20   7       25.46       39.06     23.21 o
   8  20   7        2.87        3.69     25.94 o
   9  20   7       10.12       76.64     31.24 o
  10  20   7        6.01      -40.66     42.60 o
 -12  21   7       46.72       92.09     95.42 o
 -11  21   7        2.99      -37.54     62.76 o
 -10  21   7       17.47       23.13     27.49 o
  -9  21   7        7.44       14.96     25.74 o
  -8  21   7        1.63      -20.68     29.63 o
  -7  21   7        0.98       46.29     15.39 o
  -6  21   7       29.08       77.67     19.10 o
  -5  21   7       16.24        7.02     17.92 o
  -4  21   7        6.93      -27.88     17.28 o
  -3  21   7        4.43      -26.83     17.96 o
  -2  21   7       15.22       34.98     19.23 o
  -1  21   7      805.77      860.81     27.50 o
   0  21   7      130.95      162.04     18.29 o
   1  21   7        7.87       15.30     14.95 o
   2  21   7      432.69      456.17     25.36 o
   3  21   7        0.57        8.44     16.51 o
   4  21   7      174.11      136.26     19.25 o
   5  21   7       22.06       18.08     19.31 o
   6  21   7       11.68       48.64     28.78 o
   7  21   7       18.77       23.19     26.10 o
   8  21   7       16.18      -25.65     31.64 o
   9  21   7      103.39      142.70     40.83 o
 -11  22   7        5.75       78.04     47.26 o
 -10  22   7        0.46      -52.72     31.66 o
  -9  22   7       11.29       60.39     36.42 o
  -8  22   7       20.41        7.73     26.26 o
  -7  22   7        0.00        8.71     16.80 o
  -6  22   7        0.14       20.87     19.76 o
  -5  22   7       82.74       89.33     20.79 o
  -4  22   7        6.39      -12.27     20.54 o
  -3  22   7       15.42       44.80     23.12 o
  -2  22   7        2.45       -0.60     16.90 o
  -1  22   7      141.23      157.92     22.60 o
   0  22   7        2.90       20.54     19.49 o
   1  22   7      413.91      356.15     24.43 o
   2  22   7        1.55       38.30     19.59 o
   3  22   7       64.89       72.31     19.64 o
   4  22   7        2.12        8.21     28.01 o
   5  22   7       88.13       99.19     26.40 o
   6  22   7        0.08       11.90     25.35 o
   7  22   7        4.04       -4.21     29.97 o
   8  22   7        1.33      -67.65     33.83 o
   9  22   7        0.14       10.12     40.77 o
 -10  23   7        3.42       -8.05     45.67 o
  -9  23   7      111.44       86.83     32.71 o
  -8  23   7       32.80       76.08     79.76 o
  -7  23   7        2.65       45.77     32.26 o
  -6  23   7       12.22       33.05     25.49 o
  -5  23   7        1.28        3.48     26.28 o
  -4  23   7        0.22      -22.40     23.25 o
  -3  23   7        6.19      -14.56     25.84 o
  -2  23   7        0.01        2.41     20.86 o
  -1  23   7       92.37       88.63     20.54 o
   0  23   7      112.52      154.22     22.21 o
   1  23   7       24.32       20.05     19.53 o
   2  23   7       96.22      118.80     22.34 o
   3  23   7        5.90        1.28     22.38 o
   4  23   7       14.78      -22.98     26.33 o
   5  23   7        0.26      -22.22     26.43 o
   6  23   7        0.93      -30.30     28.39 o
   7  23   7        1.88       13.03     62.91 o
   8  23   7        5.16      -23.92     42.77 o
 -10  24   7       32.53        3.93     76.40 o
  -9  24   7        1.28       64.00     64.00 o
  -8  24   7       25.87      108.93     34.44 o
  -7  24   7       10.50        1.36     24.96 o
  -6  24   7        9.05       34.93     24.15 o
  -5  24   7        4.93       58.08     28.15 o
  -4  24   7       18.16       48.08     47.76 o
  -3  24   7       85.25      105.81     30.89 o
  -2  24   7        0.75       11.00     25.02 o
  -1  24   7       11.94       10.44     27.69 o
   0  24   7      108.85      145.25     24.98 o
   1  24   7       91.96       65.30     22.21 o
   2  24   7        0.34        5.77     33.17 o
   3  24   7        0.09      -26.93     28.42 o
   4  24   7       82.48       34.24     26.34 o
   5  24   7        0.76      -22.79     28.17 o
   6  24   7        1.18      -12.19     42.62 o
   7  24   7       10.87       29.62     41.43 o
  -9  25   7       19.17       34.29    110.92 o
  -8  25   7       29.00      -63.00     43.65 o
  -7  25   7        1.33      -11.19     45.61 o
  -6  25   7       24.95       87.48     28.86 o
  -5  25   7       66.92       47.32     28.32 o
  -4  25   7       15.88      -48.45     28.79 o
  -3  25   7       15.89       28.41     30.40 o
  -2  25   7       70.38       78.05     21.40 o
  -1  25   7       90.88       69.58     27.59 o
   0  25   7       38.83       64.12     29.34 o
   1  25   7       15.54       30.29     23.45 o
   2  25   7        1.93       36.35     35.21 o
   3  25   7        2.07       -2.15     26.10 o
   4  25   7       58.12       91.10     33.88 o
   5  25   7       89.32       89.51     35.02 o
   6  25   7       46.41       71.70     39.78 o
  -8  26   7        0.02        5.09     72.57 o
  -7  26   7        8.71       12.94     43.35 o
  -6  26   7       24.86       52.31     33.54 o
  -5  26   7        0.44      -34.49     39.17 o
  -4  26   7       50.26       -2.42     41.41 o
  -3  26   7        5.45      -41.07     32.55 o
  -2  26   7        4.35      -72.05     36.02 o
  -1  26   7       13.08       -4.50     26.83 o
   0  26   7        0.95      -19.93     26.85 o
   1  26   7        0.49        7.48     39.68 o
   2  26   7      121.92      153.10     41.73 o
   3  26   7        0.11       31.39     33.54 o
   4  26   7       18.17       50.60     41.39 o
   5  26   7       17.07        8.90     41.05 o
  -6  27   7        1.44      -19.53     49.31 o
  -5  27   7        0.02       16.31     38.12 o
  -4  27   7       17.21       64.22     49.86 o
  -3  27   7       31.90      -21.55     32.97 o
  -2  27   7       12.90       66.42     39.78 o
  -1  27   7        4.25      -11.39     46.60 o
   0  27   7        0.06      -36.06     29.37 o
   1  27   7       46.45       91.09     30.28 o
   2  27   7        0.27       51.69     52.46 o
   3  27   7       93.90      203.69     70.19 o
   4  27   7        8.36      220.71    276.62 o
  -4  28   7       60.91       97.46     50.14 o
  -3  28   7       40.62      -26.77     41.73 o
  -2  28   7        2.56       12.91     38.63 o
  -1  28   7       18.17       10.91     50.18 o
   0  28   7       90.71       82.10     55.06 o
   1  28   7       55.33      201.83     71.53 o
   2  28   7        0.29       46.76     91.28 o
 -17   0   8       16.30        4.23     69.78 o
 -16   0   8      122.61       36.65     62.03 o
 -15   0   8      148.51      115.72     28.11 o
 -14   0   8      534.64      446.79     36.05 o
 -13   0   8        4.32        7.69     15.62 o
 -12   0   8       63.82       55.10     15.75 o
 -11   0   8        0.16        8.20     18.33 o
 -10   0   8      134.28      137.33     18.76 o
  -9   0   8        0.60       16.92     16.05 o
  -8   0   8      813.61      777.54     32.85 o
  -7   0   8       72.74       69.78     23.26 o
  -6   0   8     4962.63     4851.71    151.54 o
  -5   0   8      452.39      454.07     19.82 o
  -4   0   8     6735.48     7386.67    124.18 o
  -3   0   8      151.80      164.96     13.79 o
  -2   0   8     5117.85     5412.75     76.92 o
  -1   0   8      621.64     1134.48     56.09 o
   0   0   8      716.59      734.59     23.45 o
   1   0   8       97.68       73.10     11.30 o
   2   0   8       25.06       41.79     16.14 o
   3   0   8      103.00       74.52     11.68 o
   4   0   8      596.37      617.85     23.69 o
   5   0   8        1.99        2.74     11.44 o
   6   0   8        3.94       -0.39     13.40 o
   7   0   8       75.92       47.36     15.49 o
   8   0   8      201.70      163.55     19.60 o
   9   0   8       46.08        9.07     18.72 o
  10   0   8      687.10      631.17     32.20 o
  11   0   8       28.45       83.24     23.30 o
  12   0   8      901.48      976.62     50.04 o
  13   0   8       11.22        1.58     86.34 o
  14   0   8        9.59       38.19     53.32 o
 -17   1   8        2.90      -20.39     48.65 o
 -16   1   8        4.59       -1.84     44.41 o
 -15   1   8        8.81       28.35     12.71 o
 -14   1   8       45.30       40.41     19.29 o
 -13   1   8       10.16        9.82     17.55 o
 -12   1   8       12.42       17.98     14.45 o
 -11   1   8        8.60        2.60     11.38 o
 -10   1   8       22.99       22.65     13.29 o
  -9   1   8      244.01      210.32     16.92 o
  -8   1   8        9.46       10.94     11.15 o
  -7   1   8      445.26      396.57     20.90 o
  -6   1   8      522.11      486.58     20.58 o
  -5   1   8     1277.25     1278.23     18.39 o
  -4   1   8      329.09      344.76     12.24 o
  -3   1   8     3183.56     3350.88     38.04 o
  -2   1   8     3256.63     3453.93     37.89 o
  -1   1   8    46187.51    46112.26    418.57 o
   0   1   8      163.28      220.98     16.75 o
   1   1   8        0.00       15.72      7.50 o
   2   1   8       45.97       50.66     10.69 o
   3   1   8       88.81       99.09      8.91 o
   4   1   8       77.86       67.34      8.77 o
   5   1   8       37.00       49.78      9.07 o
   6   1   8        2.16       -6.70      9.23 o
   7   1   8      225.08      221.24     13.24 o
   8   1   8       11.45       -7.46     12.23 o
   9   1   8       76.88       53.76     13.09 o
  10   1   8        5.82      -10.96     14.72 o
  11   1   8      197.52      225.10     18.39 o
  12   1   8      105.14      168.32     20.41 o
  13   1   8       24.21       32.43     32.10 o
  14   1   8        0.83       19.04     39.06 o
 -17   2   8        0.04        3.61     47.25 o
 -16   2   8       20.31       74.45     42.01 o
 -15   2   8        1.01       36.45     15.48 o
 -14   2   8      197.16      201.57     15.08 o
 -13   2   8      107.39      100.80     11.88 o
 -12   2   8      191.38      181.09     14.30 o
 -11   2   8        1.21      -15.75     11.11 o
 -10   2   8       13.80       -1.91     11.11 o
  -9   2   8      125.98      123.83     12.94 o
  -8   2   8       68.79       30.57     11.44 o
  -7   2   8      938.38      907.92     25.64 o
  -6   2   8      206.18      186.54      7.45 o
  -5   2   8     1142.55     1129.91     17.02 o
  -4   2   8        0.18       -2.80      7.59 o
  -3   2   8      484.97      452.72     12.67 o
  -2   2   8       20.33       50.25      8.28 o
  -1   2   8     4195.06     4334.02     45.97 o
   0   2   8      937.85      949.02     32.36 o
   1   2   8     2017.92     1984.30     26.74 o
   2   2   8      731.14      711.47     17.44 o
   3   2   8      238.87      241.99     10.84 o
   4   2   8        2.81        0.67      8.33 o
   5   2   8       28.12       50.46      9.33 o
   6   2   8       47.92       13.35      9.88 o
   7   2   8        1.01        0.24     10.37 o
   8   2   8       44.30       19.31     12.81 o
   9   2   8       34.18       31.55     13.24 o
  10   2   8        3.37      -27.76     13.88 o
  11   2   8       56.69       68.35     16.50 o
  12   2   8      126.24      134.30     20.41 o
  13   2   8        6.38       -9.65     24.32 o
  14   2   8        4.30        8.10     37.87 o
 -17   3   8        8.33       -7.75     62.73 o
 -16   3   8       42.74       19.34     40.34 o
 -15   3   8       26.30       20.94     13.80 o
 -14   3   8      240.68      224.59     13.95 o
 -13   3   8       60.13       55.65     12.78 o
 -12   3   8       28.49       27.20     10.63 o
 -11   3   8        4.97        4.18     10.20 o
 -10   3   8      185.05      167.65     13.36 o
  -9   3   8      403.76      354.35     17.79 o
  -8   3   8        0.04       -6.11     10.73 o
  -7   3   8      218.24      219.24     15.33 o
  -6   3   8      599.91      516.24     20.28 o
  -5   3   8       64.26       53.84      6.18 o
  -4   3   8      447.47      388.45     11.29 o
  -3   3   8       69.28       49.11      7.77 o
  -2   3   8     2303.71     2331.20     28.55 o
  -1   3   8      665.65      849.22     31.84 o
   0   3   8     2219.70     2343.19     28.32 o
   1   3   8     1893.91     1933.79     31.54 o
   2   3   8      480.73      443.97     14.80 o
   3   3   8      442.58      462.90     14.07 o
   4   3   8      204.48      200.99     11.03 o
   5   3   8      115.40      128.13     10.39 o
   6   3   8       38.03       50.32     10.34 o
   7   3   8      185.03      173.80     12.76 o
   8   3   8      240.45      249.16     14.99 o
   9   3   8        2.93       -9.17     13.15 o
  10   3   8      258.79      287.17     17.13 o
  11   3   8       18.57       13.81     15.90 o
  12   3   8       34.69        1.18     19.91 o
  13   3   8        3.27       24.29     41.19 o
  14   3   8       58.67        3.62     39.16 o
 -17   4   8        0.22      -68.59     46.74 o
 -16   4   8       15.66      101.99     43.52 o
 -15   4   8       44.81       24.48     26.87 o
 -14   4   8        2.08       26.35     12.76 o
 -13   4   8      135.72      121.78     11.71 o
 -12   4   8       56.44       60.27     10.73 o
 -11   4   8       16.84       22.01     10.40 o
 -10   4   8       21.60       10.28     11.60 o
  -9   4   8      113.74      104.45     12.69 o
  -8   4   8        0.35      -16.14     10.62 o
  -7   4   8       20.19       21.56     11.40 o
  -6   4   8        7.63       -6.16      6.83 o
  -5   4   8        2.34       -8.93      6.07 o
  -4   4   8        0.39      -12.07      6.03 o
  -3   4   8     1433.09     1325.09     20.49 o
  -2   4   8        4.11      -10.91     11.06 o
  -1   4   8     5932.77     5893.78     59.28 o
   0   4   8      559.08      578.23     19.53 o
   1   4   8      268.25      260.35     14.26 o
   2   4   8      205.07      204.05     10.87 o
   3   4   8        6.07       -8.08      7.41 o
   4   4   8       28.95       23.92      8.70 o
   5   4   8      359.67      318.95     13.31 o
   6   4   8        2.86       10.46     10.39 o
   7   4   8      209.79      180.91     16.45 o
   8   4   8       10.31       13.75     12.95 o
   9   4   8      457.80      452.88     18.83 o
  10   4   8       72.15       75.88     14.81 o
  11   4   8       70.66       77.37     17.23 o
  12   4   8       16.97      -10.80     21.91 o
  13   4   8        0.12        1.60     28.77 o
  14   4   8       47.04       62.59     64.50 o
 -17   5   8       17.62      -13.97     82.82 o
 -16   5   8        1.94       25.59     93.75 o
 -15   5   8       31.91        2.61     28.59 o
 -14   5   8        1.49       11.72     12.61 o
 -13   5   8       20.42       54.87     13.22 o
 -12   5   8       46.91       63.72     12.65 o
 -11   5   8        3.10       14.89     10.34 o
 -10   5   8       41.99       28.97     20.55 o
  -9   5   8       89.60       82.93     13.02 o
  -8   5   8        6.81       -6.75     18.92 o
  -7   5   8      181.25      166.08     14.58 o
  -6   5   8       41.15       27.78      7.36 o
  -5   5   8      179.49      171.45      8.12 o
  -4   5   8       97.32       75.13      7.58 o
  -3   5   8      567.52      588.13     15.44 o
  -2   5   8      103.02      104.57      9.72 o
  -1   5   8      349.64      347.24     15.74 o
   0   5   8      692.23      669.59     17.67 o
   1   5   8      378.86      397.71     13.58 o
   2   5   8     1307.76     1377.74     22.30 o
   3   5   8       87.06       96.68     10.01 o
   4   5   8        3.43       -1.47      9.07 o
   5   5   8      192.33      203.70     12.20 o
   6   5   8      523.47      539.69     17.60 o
   7   5   8       32.96       24.36     13.90 o
   8   5   8       98.86       75.78     13.20 o
   9   5   8       78.61       64.75     16.03 o
  10   5   8      457.32      483.05     20.55 o
  11   5   8        2.41       11.59     18.47 o
  12   5   8       44.56       24.85     20.29 o
  13   5   8       31.55       24.78     30.23 o
  14   5   8        2.53        9.69     39.69 o
 -17   6   8        1.11      -77.57     52.67 o
 -16   6   8        0.00       -6.34     50.75 o
 -15   6   8        0.25      -25.67     32.30 o
 -14   6   8       16.45       21.16     11.10 o
 -13   6   8       81.27       89.40     11.73 o
 -12   6   8      711.66      686.47     20.38 o
 -11   6   8      650.45      722.71     21.30 o
 -10   6   8      783.02      860.77     37.95 o
  -9   6   8        8.08        9.88     22.99 o
  -8   6   8       36.08       27.61     28.35 o
  -7   6   8      106.93      103.77      8.61 o
  -6   6   8        0.54        6.52      7.42 o
  -5   6   8        8.14       -0.81      5.82 o
  -4   6   8     1163.08     1108.67     18.19 o
  -3   6   8      696.95      777.72     16.71 o
  -2   6   8      192.17      171.54     10.07 o
  -1   6   8       55.33       73.87      9.65 o
   0   6   8      102.97      106.79     10.27 o
   1   6   8     1197.39     1196.94     20.20 o
   2   6   8       40.82       61.61      9.09 o
   3   6   8       27.18       25.86      9.34 o
   4   6   8      130.72      108.98     11.15 o
   5   6   8        0.27        6.34      9.62 o
   6   6   8       73.48       78.71     11.88 o
   7   6   8      236.40      212.39     14.77 o
   8   6   8       50.19       37.91     14.02 o
   9   6   8      213.30      220.25     15.82 o
  10   6   8      121.96      134.96     16.71 o
  11   6   8      145.28      121.95     18.71 o
  12   6   8        3.67       -9.12     21.72 o
  13   6   8       20.12      -18.24     33.38 o
  14   6   8       64.32      137.19     42.67 o
 -16   7   8        6.34      -52.69     72.60 o
 -15   7   8       75.28      104.68     37.04 o
 -14   7   8        8.59       15.00     16.39 o
 -13   7   8       62.29       79.83     12.97 o
 -12   7   8      159.39      258.23     17.38 o
 -11   7   8     1110.80     1090.30     26.00 o
 -10   7   8        0.00        7.14     17.05 o
  -9   7   8      525.50      540.11     33.65 o
  -8   7   8      486.44      454.76     21.57 o
  -7   7   8       33.00       13.86      7.71 o
  -6   7   8      121.57      125.95     11.19 o
  -5   7   8       10.87       16.35      6.16 o
  -4   7   8       89.03      102.69      8.63 o
  -3   7   8       28.43       25.15      7.89 o
  -2   7   8      304.73      290.45     13.05 o
  -1   7   8      290.77      274.72     11.60 o
   0   7   8      394.32      382.61     12.92 o
   1   7   8      163.04      155.89      9.95 o
   2   7   8      120.29      111.64      9.46 o
   3   7   8      732.67      703.65     17.29 o
   4   7   8      193.89      211.01     12.63 o
   5   7   8      523.45      481.70     17.22 o
   6   7   8        2.05       -4.16     10.86 o
   7   7   8        0.61       14.42     12.73 o
   8   7   8       87.39       92.29     13.98 o
   9   7   8     2140.06     2180.68     34.61 o
  10   7   8        6.04       43.61     15.96 o
  11   7   8       36.42       -6.57     17.81 o
  12   7   8       64.92      101.21     25.84 o
  13   7   8       53.16       72.34     32.57 o
  14   7   8       15.78       -1.75     46.66 o
 -16   8   8        3.13       -3.54     37.79 o
 -15   8   8        2.13       41.35     27.96 o
 -14   8   8        9.26        3.49     13.96 o
 -13   8   8       25.30       27.82     12.75 o
 -12   8   8      131.76      169.33     19.41 o
 -11   8   8      426.33      459.32     22.64 o
 -10   8   8     1335.19     1381.51     33.63 o
  -9   8   8       62.36       53.46     15.06 o
  -8   8   8       81.99       64.15      9.04 o
  -7   8   8      239.10      227.21     11.91 o
  -6   8   8       58.00       74.63     10.04 o
  -5   8   8      394.80      383.74     12.55 o
  -4   8   8      377.16      392.95     13.40 o
  -3   8   8        0.24       -6.37      8.03 o
  -2   8   8        0.32      -11.91      7.57 o
  -1   8   8      142.72      147.52     10.29 o
   0   8   8      311.03      242.31     11.96 o
   1   8   8        0.99        5.03      8.43 o
   2   8   8     2774.33     2870.72     34.68 o
   3   8   8      113.92      118.42     10.65 o
   4   8   8      148.38      147.71     12.09 o
   5   8   8      212.00      198.23     13.06 o
   6   8   8      170.62      166.01     12.54 o
   7   8   8      152.02      147.22     14.28 o
   8   8   8      325.68      388.22     17.82 o
   9   8   8        5.36       93.50     15.05 o
  10   8   8        2.45       14.26     16.46 o
  11   8   8       25.06       39.04     18.77 o
  12   8   8       99.27      137.56     26.59 o
  13   8   8        7.24       39.30     34.21 o
 -16   9   8       15.53       26.84     50.25 o
 -15   9   8        6.73       14.30     40.16 o
 -14   9   8        3.98       -5.34     14.65 o
 -13   9   8       57.83       70.21     13.93 o
 -12   9   8        5.20       16.15     13.22 o
 -11   9   8     2897.14     2865.25     54.24 o
 -10   9   8      528.34      581.48     32.99 o
  -9   9   8       49.07       54.04     18.49 o
  -8   9   8       21.84       11.04      9.24 o
  -7   9   8       38.91       12.23      8.97 o
  -6   9   8        9.20       26.35      9.88 o
  -5   9   8      253.82      259.24     10.73 o
  -4   9   8      120.92      120.53      9.22 o
  -3   9   8      201.83      217.35     11.00 o
  -2   9   8        2.10      -11.82      8.15 o
  -1   9   8      241.12      243.07     12.05 o
   0   9   8       19.83       13.73      7.59 o
   1   9   8      300.57      290.57     13.53 o
   2   9   8      433.29      465.76     18.00 o
   3   9   8        6.93      -10.66      9.69 o
   4   9   8      575.01      622.23     18.63 o
   5   9   8      266.31      250.64     14.29 o
   6   9   8      111.00      103.18     13.15 o
   7   9   8      766.61      892.33     26.35 o
   8   9   8        2.84       43.98     15.32 o
   9   9   8     1635.73     1591.86     46.10 o
  10   9   8       22.14       53.12     17.38 o
  11   9   8       19.19       52.86     19.64 o
  12   9   8        4.46       -3.63     35.79 o
  13   9   8        5.02      -52.48     34.60 o
 -16  10   8        2.12       33.00     56.44 o
 -15  10   8       88.17      166.99     33.61 o
 -14  10   8       55.12       85.89     18.12 o
 -13  10   8        0.00      -15.12     18.45 o
 -12  10   8       49.57       54.83     13.87 o
 -11  10   8      202.78      252.98     24.59 o
 -10  10   8      227.93      233.89     17.86 o
  -9  10   8      141.55      102.64     13.66 o
  -8  10   8      178.09      167.68     11.39 o
  -7  10   8      277.84      262.69     14.44 o
  -6  10   8       89.23       86.73      8.71 o
  -5  10   8        8.84        9.04      7.46 o
  -4  10   8      229.75      249.74     12.07 o
  -3  10   8       84.84      111.02     10.45 o
  -2  10   8       16.22       20.48      8.13 o
  -1  10   8        3.74        1.33      8.64 o
   0  10   8      135.82      107.20      9.77 o
   1  10   8      104.59      118.72     10.57 o
   2  10   8      765.27      803.41     19.75 o
   3  10   8      324.65      383.27     22.07 o
   4  10   8      138.66      146.30     12.47 o
   5  10   8       25.59        9.42     11.21 o
   6  10   8      237.61      237.71     15.75 o
   7  10   8      125.36      172.40     15.37 o
   8  10   8      585.28      776.54     26.00 o
   9  10   8       15.04       59.09     17.48 o
  10  10   8       27.26       48.96     18.75 o
  11  10   8      112.50      134.77     21.44 o
  12  10   8       22.84       51.00     25.69 o
  13  10   8        5.46       75.16     37.82 o
 -16  11   8       13.39       11.94     59.43 o
 -15  11   8       23.89       77.48    115.24 o
 -14  11   8       94.92       87.88     20.63 o
 -13  11   8       39.47       35.65     15.07 o
 -12  11   8        9.31       -7.83     13.97 o
 -11  11   8        1.47       35.43     11.85 o
 -10  11   8       71.07       86.99     12.10 o
  -9  11   8       47.91       69.95     10.67 o
  -8  11   8       69.20       50.61     10.94 o
  -7  11   8       10.18       -9.39      9.60 o
  -6  11   8       11.52       13.15      8.14 o
  -5  11   8        9.16        8.15      8.17 o
  -4  11   8        7.03        1.72      8.79 o
  -3  11   8       27.35       30.63      9.95 o
  -2  11   8      328.89      359.96     13.75 o
  -1  11   8        9.18      -10.93      8.14 o
   0  11   8       15.76        3.29      7.57 o
   1  11   8      186.80      165.99     11.61 o
   2  11   8        0.48       -4.08     10.42 o
   3  11   8        1.90       14.24     10.15 o
   4  11   8      870.46      909.06     21.43 o
   5  11   8        1.85       -0.84     11.43 o
   6  11   8       27.07       37.18     13.88 o
   7  11   8        0.11       11.34     14.61 o
   8  11   8       43.89       70.57     16.18 o
   9  11   8       76.34      164.09     19.48 o
  10  11   8       10.54       -3.89     19.61 o
  11  11   8        1.48        1.24     20.02 o
  12  11   8       18.95       23.38     26.73 o
  13  11   8        1.04      -87.38     77.43 o
 -15  12   8        0.00       23.50     48.94 o
 -14  12   8       24.72       39.30     70.65 o
 -13  12   8        8.59      -13.99     17.59 o
 -12  12   8        2.89       12.07     13.11 o
 -11  12   8      459.73      433.20     27.74 o
 -10  12   8       94.81      113.40     11.79 o
  -9  12   8     1457.47     1444.82     23.22 o
  -8  12   8        6.27       10.71     10.70 o
  -7  12   8       86.85       67.78     11.67 o
  -6  12   8      118.38      129.47      8.60 o
  -5  12   8      238.43      276.04     13.05 o
  -4  12   8      783.41      781.88     18.14 o
  -3  12   8       78.19       69.47     10.18 o
  -2  12   8        1.02        2.98      8.84 o
  -1  12   8        0.68      -16.01      8.85 o
   0  12   8       15.72       -9.07      9.27 o
   1  12   8        1.99       -3.24     11.77 o
   2  12   8     1052.72     1050.40     21.72 o
   3  12   8        0.13       -5.95      9.59 o
   4  12   8       38.65       59.60     12.20 o
   5  12   8      347.34      333.43     17.39 o
   6  12   8        0.00        3.17     17.08 o
   7  12   8      114.57      130.21     15.49 o
   8  12   8       57.51       70.87     16.56 o
   9  12   8      387.35      473.59     26.21 o
  10  12   8        0.13       37.22     21.44 o
  11  12   8        0.16       -7.84     24.58 o
  12  12   8        1.28      -29.70     41.00 o
 -15  13   8        9.64        0.43     51.65 o
 -14  13   8       23.96       55.30     28.67 o
 -13  13   8       35.16       48.19     24.66 o
 -12  13   8       99.49       73.78     15.92 o
 -11  13   8      138.43      130.81     18.58 o
 -10  13   8      284.70      273.70     17.13 o
  -9  13   8      120.18      121.16     12.24 o
  -8  13   8       33.72       31.61     13.19 o
  -7  13   8       79.82       89.35     11.25 o
  -6  13   8      109.70       98.80      8.92 o
  -5  13   8        9.76        5.38      8.76 o
  -4  13   8      454.82      461.18     16.71 o
  -3  13   8      113.20      115.15     10.89 o
  -2  13   8       21.88        8.18     11.18 o
  -1  13   8      137.52      130.80     11.45 o
   0  13   8      116.98       97.67     10.33 o
   1  13   8      142.23       99.74     11.29 o
   2  13   8       57.46       48.15     10.88 o
   3  13   8      196.57      187.91     13.49 o
   4  13   8        3.24       -5.43     13.18 o
   5  13   8        2.98       -6.55     13.52 o
   6  13   8       10.72        0.63     13.41 o
   7  13   8        4.05       -4.73     14.78 o
   8  13   8      203.85      231.37     20.26 o
   9  13   8      334.89      271.42     23.53 o
  10  13   8        0.17       19.88     21.92 o
  11  13   8        2.87       25.23     26.08 o
  12  13   8       16.20      -10.92     40.66 o
 -15  14   8        0.72      -33.33     60.90 o
 -14  14   8        0.02       23.90     43.75 o
 -13  14   8        4.22       43.92     24.64 o
 -12  14   8        0.64       -2.59     22.30 o
 -11  14   8      116.39      155.34     40.31 o
 -10  14   8      379.37      426.77     18.45 o
  -9  14   8       84.23      119.23     18.63 o
  -8  14   8      100.62       87.74     11.26 o
  -7  14   8      154.31      164.35     13.91 o
  -6  14   8       49.51       46.54      8.57 o
  -5  14   8        1.05       -4.05      9.79 o
  -4  14   8        0.27        1.76      9.98 o
  -3  14   8        4.65        0.32     11.30 o
  -2  14   8      518.53      549.64     17.36 o
  -1  14   8      146.01      132.60     14.54 o
   0  14   8      372.22      319.14     14.50 o
   1  14   8        1.10      -20.34     10.17 o
   2  14   8        2.28      -21.97     10.99 o
   3  14   8       59.81       37.79     13.48 o
   4  14   8        7.27        1.31     12.93 o
   5  14   8      142.94      123.32     15.92 o
   6  14   8      121.02       83.61     15.38 o
   7  14   8       49.58       52.61     16.00 o
   8  14   8       19.14       15.83     19.15 o
   9  14   8        0.78       63.22     21.11 o
  10  14   8       27.12       58.57     27.96 o
  11  14   8       26.69      -16.09     30.64 o
  12  14   8        3.02       -9.44     46.57 o
 -14  15   8        2.04       96.85     49.44 o
 -13  15   8      166.66      161.03     31.41 o
 -12  15   8       18.01       31.09     34.76 o
 -11  15   8       26.12       23.17     27.64 o
 -10  15   8       50.41       88.20     17.71 o
  -9  15   8       50.92       34.61     17.30 o
  -8  15   8       32.97       16.42     17.39 o
  -7  15   8        7.18        9.92     12.87 o
  -6  15   8      152.34      135.69     10.09 o
  -5  15   8        9.15       11.57     10.34 o
  -4  15   8       21.30       14.26     11.26 o
  -3  15   8       51.52       20.79     11.35 o
  -2  15   8       34.30       10.85     13.20 o
  -1  15   8      331.95      344.23     15.80 o
   0  15   8        0.33       -0.95     12.19 o
   1  15   8       55.23       33.36     11.67 o
   2  15   8       12.90       13.90     12.91 o
   3  15   8      120.06      145.62     14.63 o
   4  15   8      116.51      111.27     14.60 o
   5  15   8      296.87      282.99     18.72 o
   6  15   8       29.13       21.83     15.97 o
   7  15   8       86.55       70.89     18.22 o
   8  15   8        0.88      -23.98     19.77 o
   9  15   8       98.96       90.46     23.22 o
  10  15   8        9.41       21.25     32.42 o
  11  15   8       36.73       29.23     31.39 o
  12  15   8        2.11       49.92     55.37 o
 -14  16   8        6.46      -75.05     66.26 o
 -13  16   8       55.88      106.36     45.17 o
 -12  16   8       45.09       63.25     26.18 o
 -11  16   8       21.26       15.77     23.62 o
 -10  16   8       11.82        4.88     17.75 o
  -9  16   8        0.97       21.23     17.37 o
  -8  16   8        5.79       14.07     17.18 o
  -7  16   8       76.96       85.99     17.64 o
  -6  16   8        0.46       -0.35     14.62 o
  -5  16   8       33.67       15.43     16.38 o
  -4  16   8       52.87       42.24     13.29 o
  -3  16   8        9.20       -5.83     14.93 o
  -2  16   8      199.99      176.52     13.38 o
  -1  16   8      463.54      447.78     20.46 o
   0  16   8     1002.51     1015.86     26.88 o
   1  16   8       51.44       34.14     12.92 o
   2  16   8      611.93      536.90     20.32 o
   3  16   8       16.78        2.15     14.94 o
   4  16   8        2.56      -26.96     13.48 o
   5  16   8        0.00       10.94     14.77 o
   6  16   8       58.79       82.39     17.31 o
   7  16   8       13.57        6.77     17.90 o
   8  16   8       13.38       18.04     21.45 o
   9  16   8       44.65        5.00     27.21 o
  10  16   8        5.88       16.05     29.37 o
  11  16   8       17.76      101.70     38.14 o
 -14  17   8       29.16     -160.71     85.99 o
 -13  17   8       20.02       40.56     36.69 o
 -12  17   8        0.14        9.74     31.00 o
 -11  17   8       51.30       42.65     17.91 o
 -10  17   8        1.59      -23.02     18.39 o
  -9  17   8       42.76       77.33     20.25 o
  -8  17   8      119.31      133.41     20.21 o
  -7  17   8        0.85      -10.32     17.20 o
  -6  17   8      213.70      235.96     15.70 o
  -5  17   8      136.49      122.43     12.35 o
  -4  17   8      145.66      114.42     13.12 o
  -3  17   8      366.55      330.13     17.72 o
  -2  17   8      897.21      888.32     23.45 o
  -1  17   8     1564.28     1534.61     35.65 o
   0  17   8      812.04      876.21     24.31 o
   1  17   8       34.12       13.09     13.13 o
   2  17   8       96.96       90.48     13.90 o
   3  17   8       20.61       -6.83     13.86 o
   4  17   8      141.10      156.12     17.06 o
   5  17   8       15.09        5.06     15.89 o
   6  17   8       65.95       63.49     18.24 o
   7  17   8        0.00        4.92     20.83 o
   8  17   8        3.58        7.50     23.35 o
   9  17   8        0.32       26.17     29.97 o
  10  17   8        2.16       -9.51     42.33 o
  11  17   8        0.81      -35.45     58.06 o
 -13  18   8       16.84       53.41     61.55 o
 -12  18   8       23.79      -25.46     39.16 o
 -11  18   8        1.93      -18.96     23.31 o
 -10  18   8       37.14       31.76     21.54 o
  -9  18   8        4.58       23.59     21.06 o
  -8  18   8      147.05      179.36     22.33 o
  -7  18   8       24.62       18.90     10.79 o
  -6  18   8        5.19       -0.26     13.82 o
  -5  18   8       46.05       44.54     15.99 o
  -4  18   8        2.60       31.28     19.08 o
  -3  18   8      257.28      205.91     16.94 o
  -2  18   8      207.07      198.90     14.58 o
  -1  18   8      522.00      588.12     29.79 o
   0  18   8        7.29       37.33     14.00 o
   1  18   8       33.06       37.69     13.56 o
   2  18   8       16.43       17.81     21.31 o
   3  18   8       14.30      -13.18     17.81 o
   4  18   8        2.40       18.16     15.80 o
   5  18   8       15.31       -1.27     18.80 o
   6  18   8        1.63      -12.07     19.43 o
   7  18   8        3.72        0.86     21.47 o
   8  18   8        6.80       26.94     25.84 o
   9  18   8        1.73      -18.47     27.38 o
  10  18   8        5.32       -4.36     37.17 o
 -13  19   8       11.57      114.89     69.78 o
 -12  19   8        0.18       -2.21     39.57 o
 -11  19   8        1.83        1.53     33.66 o
 -10  19   8       29.26       49.33     25.06 o
  -9  19   8        0.05       -5.36     22.60 o
  -8  19   8      123.94      151.87     26.48 o
  -7  19   8        1.06        7.83     12.32 o
  -6  19   8       11.81       40.22     15.51 o
  -5  19   8       17.64       50.22     18.06 o
  -4  19   8       34.85       55.32     13.35 o
  -3  19   8        4.02       31.04     14.42 o
  -2  19   8      688.09      666.67     27.09 o
  -1  19   8      738.92      880.62     27.51 o
   0  19   8     1075.92     1107.59     27.22 o
   1  19   8        0.03        2.71     16.09 o
   2  19   8       58.62       91.05     16.23 o
   3  19   8       10.62       38.63     15.43 o
   4  19   8        0.08       10.06     17.52 o
   5  19   8        2.34       -7.77     20.61 o
   6  19   8        8.41        2.75     21.49 o
   7  19   8       20.84      -22.10     23.97 o
   8  19   8        5.85       -8.37     27.19 o
   9  19   8       19.65       70.52     31.52 o
  10  19   8       84.80      164.34     50.20 o
 -12  20   8        9.02       31.26     53.10 o
 -11  20   8        1.94      -18.21     35.92 o
 -10  20   8        3.91      -19.43     34.00 o
  -9  20   8        4.16        4.78     24.32 o
  -8  20   8       44.95       90.51     33.54 o
  -7  20   8       22.70       46.97     15.28 o
  -6  20   8       15.05       42.21     16.92 o
  -5  20   8      177.04      212.00     20.53 o
  -4  20   8       39.24       52.51     18.17 o
  -3  20   8        2.40       29.85     15.10 o
  -2  20   8        1.32       25.77     22.04 o
  -1  20   8        1.20       52.07     20.70 o
   0  20   8      344.34      379.94     21.51 o
   1  20   8       72.26      106.11     18.57 o
   2  20   8      520.40      562.04     25.32 o
   3  20   8        4.03       13.26     18.74 o
   4  20   8       13.83       -1.27     18.65 o
   5  20   8        0.17       -6.15     20.93 o
   6  20   8        8.68       16.16     23.22 o
   7  20   8        5.53       35.45     25.62 o
   8  20   8        0.22       -6.57     29.76 o
   9  20   8        0.63      -18.10     36.41 o
 -11  21   8        6.74      -11.39     46.88 o
 -10  21   8        1.18      -23.67     48.12 o
  -9  21   8        0.24       -4.80     27.04 o
  -8  21   8       10.55       18.42     27.47 o
  -7  21   8       94.64      159.62     20.89 o
  -6  21   8       50.46       51.73     21.80 o
  -5  21   8        8.64       -1.25     20.14 o
  -4  21   8       13.15       20.27     19.63 o
  -3  21   8       12.82       57.31     27.60 o
  -2  21   8      300.23      370.97     27.79 o
  -1  21   8     2031.82     2159.50     44.65 o
   0  21   8       44.75       46.51     18.01 o
   1  21   8      337.90      301.08     20.33 o
   2  21   8        6.00        8.04     18.56 o
   3  21   8       46.89       55.76     20.71 o
   4  21   8        4.58      -33.43     20.61 o
   5  21   8        0.16      -44.93     22.46 o
   6  21   8        0.93       16.88     34.99 o
   7  21   8       19.54      -32.13     29.05 o
   8  21   8       35.31       17.71     53.93 o
   9  21   8        1.36      -21.80     47.96 o
 -11  22   8        0.29      -32.81     84.93 o
 -10  22   8        5.71       -3.17     34.91 o
  -9  22   8        0.37      136.02     46.93 o
  -8  22   8       44.39        0.33     50.93 o
  -7  22   8       25.31       96.30     34.10 o
  -6  22   8        3.21      -10.80     22.73 o
  -5  22   8       12.51       20.18     22.00 o
  -4  22   8       13.92       17.73     22.68 o
  -3  22   8        3.60       49.19     40.69 o
  -2  22   8       24.68      113.87     19.78 o
  -1  22   8       45.35      107.58     30.05 o
   0  22   8        0.54       14.33     21.75 o
   1  22   8       54.12      121.23     24.09 o
   2  22   8        0.55        0.99     19.93 o
   3  22   8        6.36      -18.34     20.97 o
   4  22   8       27.87       -7.66     24.01 o
   5  22   8        0.01      -59.99     30.00 o
   6  22   8       17.76       -0.27     29.24 o
   7  22   8        4.27      -44.29     40.84 o
   8  22   8        5.48      -10.18     44.77 o
 -10  23   8        1.28       33.92     50.99 o
  -9  23   8        2.92       64.96     50.56 o
  -8  23   8       25.69      -47.25     36.16 o
  -7  23   8        4.78      -27.53     27.92 o
  -6  23   8       60.84       83.03     25.73 o
  -5  23   8       44.44       31.54     24.41 o
  -4  23   8        4.77       -8.67     25.81 o
  -3  23   8       81.96      133.64     26.30 o
  -2  23   8        0.41       12.17     32.34 o
  -1  23   8      468.57      460.19     40.50 o
   0  23   8        3.07        5.46     27.27 o
   1  23   8       74.13       71.54     23.27 o
   2  23   8       17.29       16.05     21.59 o
   3  23   8       23.69       22.63     23.24 o
   4  23   8        7.36       11.12     29.67 o
   5  23   8       11.43       25.07     32.04 o
   6  23   8       37.24       87.87     34.94 o
   7  23   8        3.45       -8.31     38.91 o
  -9  24   8       24.75       95.93     42.31 o
  -8  24   8        0.36      -15.72     37.02 o
  -7  24   8        1.93       11.42     39.47 o
  -6  24   8        2.53      -12.29     29.62 o
  -5  24   8        0.94       23.03     32.45 o
  -4  24   8       21.87       28.34     38.99 o
  -3  24   8      128.62      111.89     30.51 o
  -2  24   8       52.36       26.84     21.11 o
  -1  24   8       40.87       30.92     25.82 o
   0  24   8       31.56       18.84     29.73 o
   1  24   8       36.50       22.55     29.47 o
   2  24   8        3.86       27.56     35.46 o
   3  24   8        7.17      -23.54     26.50 o
   4  24   8        0.93       -9.87     34.52 o
   5  24   8        6.11      -13.05     34.98 o
   6  24   8        4.22        1.02     59.59 o
  -8  25   8        5.57       26.46     41.37 o
  -7  25   8        6.65       18.88     68.57 o
  -6  25   8        0.07       10.06     30.45 o
  -5  25   8       14.56      110.47     37.22 o
  -4  25   8       61.07       94.18     31.41 o
  -3  25   8       21.19       33.82     32.65 o
  -2  25   8        2.72      -15.13     23.30 o
  -1  25   8       62.21       16.78     25.61 o
   0  25   8       61.67       73.10     25.78 o
   1  25   8        0.26      -22.51     32.09 o
   2  25   8       13.13        3.62     28.04 o
   3  25   8        7.05       37.60     36.11 o
   4  25   8       46.43       10.49     35.14 o
   5  25   8        1.82       36.55     42.17 o
  -7  26   8       29.24       63.44     58.00 o
  -6  26   8       26.77        9.70     47.75 o
  -5  26   8       16.52      -52.77     45.90 o
  -4  26   8       12.84       -2.02     35.32 o
  -3  26   8       68.78       56.26     36.21 o
  -2  26   8        5.76        4.09     39.02 o
  -1  26   8        8.11      -20.34     51.99 o
   0  26   8       46.32       39.92     37.74 o
   1  26   8       45.14       68.95     29.31 o
   2  26   8       17.67       26.26     38.59 o
   3  26   8        9.89      -36.88     58.06 o
   4  26   8        8.82        2.74     84.08 o
  -5  27   8        7.67      -24.21     55.17 o
  -4  27   8        0.24       -3.95     44.26 o
  -3  27   8        2.40       -6.12     43.34 o
  -2  27   8       50.00       59.38     45.95 o
  -1  27   8       10.70      -45.28     44.91 o
   0  27   8       29.56      140.27     48.70 o
   1  27   8        3.30       18.84     62.31 o
   2  27   8       71.66      -47.77     48.47 o
 -17   1   9        0.24      -24.97     51.94 o
 -16   1   9       31.54       89.20     81.76 o
 -15   1   9        0.87       -0.03     29.10 o
 -14   1   9        0.39       -5.80     17.18 o
 -13   1   9        0.68      -26.09     13.43 o
 -12   1   9        8.19       -5.75     13.85 o
 -11   1   9       24.62       26.24     15.28 o
 -10   1   9       47.62       17.08     21.47 o
  -9   1   9       39.88       38.12     16.47 o
  -8   1   9      830.99      761.19     76.43 o
  -7   1   9        0.13      -14.91     15.42 o
  -6   1   9      450.70      434.44     16.03 o
  -5   1   9      552.96      614.16     13.76 o
  -4   1   9      159.81      196.86     10.58 o
  -3   1   9      301.51      334.91     13.27 o
  -2   1   9       40.55      100.13      9.94 o
  -1   1   9       76.81      132.65     12.27 o
   0   1   9       17.67       28.62      9.35 o
   1   1   9      586.18      577.05     15.52 o
   2   1   9       84.08       68.47      8.56 o
   3   1   9      142.08      137.06     10.28 o
   4   1   9        1.70       -9.88      9.25 o
   5   1   9      636.85      637.95     18.07 o
   6   1   9        1.84        1.10     11.78 o
   7   1   9        2.90       -2.94     15.21 o
   8   1   9        0.28      -23.25     12.97 o
   9   1   9        1.34      -28.70     14.35 o
  10   1   9       19.77      -14.59     17.12 o
  11   1   9        1.51       15.72     20.39 o
  12   1   9       49.61       95.14     28.34 o
  13   1   9        2.94       18.31     34.05 o
 -17   2   9       14.28        7.12    132.51 o
 -16   2   9       16.01       50.28     47.42 o
 -15   2   9        2.66        1.48     20.96 o
 -14   2   9       23.23       30.12     15.13 o
 -13   2   9        1.02       -1.24     13.21 o
 -12   2   9       66.45       76.64     14.68 o
 -11   2   9        0.27      -12.32     26.66 o
 -10   2   9       21.28        3.96     15.87 o
  -9   2   9      186.78      174.77     16.72 o
  -8   2   9      599.43      519.17     34.42 o
  -7   2   9      652.63      616.90     30.32 o
  -6   2   9      206.98      213.24     10.72 o
  -5   2   9        2.53        7.48      6.44 o
  -4   2   9      183.42      236.17     10.78 o
  -3   2   9      742.35      760.03     21.40 o
  -2   2   9      395.25      473.47     15.26 o
  -1   2   9     2171.47     2178.80     32.11 o
   0   2   9       32.33       34.38     10.35 o
   1   2   9       82.20       77.97      9.57 o
   2   2   9      360.35      357.93     14.12 o
   3   2   9       27.79       32.63      8.67 o
   4   2   9       18.67        0.84      9.84 o
   5   2   9      137.79      158.40     11.62 o
   6   2   9      223.23      180.84     13.77 o
   7   2   9      135.21       67.46     15.62 o
   8   2   9        8.07      -18.26     13.40 o
   9   2   9        0.14       -9.23     14.18 o
  10   2   9        0.03      -19.27     16.67 o
  11   2   9       30.27       34.92     20.45 o
  12   2   9      240.24      316.73     25.62 o
  13   2   9       18.33      100.59     40.37 o
 -16   3   9        7.01       19.09     44.15 o
 -15   3   9       24.51       -7.01     26.23 o
 -14   3   9       24.35       23.28     16.70 o
 -13   3   9       51.40       48.45     13.66 o
 -12   3   9        9.76      -20.74     19.65 o
 -11   3   9       92.93       86.81     16.25 o
 -10   3   9      197.44      158.64     16.58 o
  -9   3   9      196.94      175.10     16.77 o
  -8   3   9       75.08       75.08     19.43 o
  -7   3   9      622.93      591.83     26.25 o
  -6   3   9        0.49       -3.27      8.16 o
  -5   3   9        3.02       -3.61      6.47 o
  -4   3   9      319.17      307.06     11.58 o
  -3   3   9      564.52      558.97     15.12 o
  -2   3   9      202.88      232.22     12.05 o
  -1   3   9     2998.88     2924.89     35.72 o
   0   3   9       97.66      104.33      9.37 o
   1   3   9     1526.86     1443.18     24.64 o
   2   3   9      171.33      157.11     10.55 o
   3   3   9       11.10      -13.94      8.68 o
   4   3   9       90.76       83.23     10.94 o
   5   3   9      148.40      128.89     11.79 o
   6   3   9        6.19      -15.09     11.37 o
   7   3   9       13.60       14.53     14.24 o
   8   3   9       17.97       40.09     13.55 o
   9   3   9        2.78      -19.07     14.45 o
  10   3   9        7.49       38.14     18.64 o
  11   3   9        4.09       30.72     28.84 o
  12   3   9        4.46       35.26     23.01 o
  13   3   9       31.49       82.58     44.06 o
 -16   4   9        9.51       64.73     42.44 o
 -15   4   9       10.07       24.42     28.55 o
 -14   4   9        7.41       19.67     15.61 o
 -13   4   9       14.41        8.40     13.60 o
 -12   4   9        0.33      -13.57     12.94 o
 -11   4   9       28.62       48.81     14.49 o
 -10   4   9     1345.54     1380.08     33.82 o
  -9   4   9      475.26      457.90     22.38 o
  -8   4   9      424.06      401.25     21.84 o
  -7   4   9        2.40      -23.09     14.73 o
  -6   4   9       80.02       86.61     11.27 o
  -5   4   9       99.46      117.26      7.92 o
  -4   4   9        0.04       -9.39      7.75 o
  -3   4   9       86.42      107.97      9.49 o
  -2   4   9       21.46       34.95      8.57 o
  -1   4   9      222.71      249.85     12.24 o
   0   4   9     2423.01     2492.97     32.59 o
   1   4   9       22.87       19.42      8.56 o
   2   4   9      280.38      295.18     13.04 o
   3   4   9       29.42       17.24      9.47 o
   4   4   9      298.41      312.66     14.31 o
   5   4   9       62.47       27.42     10.30 o
   6   4   9      148.21      118.94     12.59 o
   7   4   9      281.86      234.54     15.57 o
   8   4   9        6.47      -11.37     13.19 o
   9   4   9        0.14       -1.66     14.52 o
  10   4   9      113.07      128.62     18.89 o
  11   4   9        4.84       10.10     22.37 o
  12   4   9       37.11       55.91     23.64 o
  13   4   9       64.02       63.66     33.50 o
 -16   5   9       10.61       31.72     54.27 o
 -15   5   9        2.23       43.58     28.55 o
 -14   5   9       35.64       46.98     14.24 o
 -13   5   9      208.50      231.44     18.23 o
 -12   5   9       20.90       17.94     13.09 o
 -11   5   9        0.61       -8.79     14.06 o
 -10   5   9      969.51      876.21     35.56 o
  -9   5   9       51.82       72.93     14.61 o
  -8   5   9        7.42       -7.87     13.59 o
  -7   5   9      390.38      364.20     16.00 o
  -6   5   9       48.28       57.14      9.22 o
  -5   5   9        2.23       -6.68      6.62 o
  -4   5   9      101.03       98.27      8.97 o
  -3   5   9      407.86      445.15     14.19 o
  -2   5   9       63.72       63.19      9.35 o
  -1   5   9     1768.76     1796.91     27.20 o
   0   5   9     1347.58     1295.23     24.04 o
   1   5   9      130.41      124.71     10.19 o
   2   5   9        0.30      -12.48      9.00 o
   3   5   9      385.94      387.76     15.25 o
   4   5   9        1.88      -15.67      9.48 o
   5   5   9       33.48       16.16     10.70 o
   6   5   9       14.54       -6.10     11.74 o
   7   5   9        0.35       11.69     13.16 o
   8   5   9        0.74       21.39     14.43 o
   9   5   9       91.73       57.52     17.15 o
  10   5   9       32.27       48.95     23.66 o
  11   5   9        9.30       10.92     21.35 o
  12   5   9       61.66       66.80     28.13 o
  13   5   9       85.82      136.47     34.52 o
 -16   6   9        3.02       59.21     76.12 o
 -15   6   9        2.93      -32.03     31.84 o
 -14   6   9        9.61       17.74     17.34 o
 -13   6   9       38.38       51.00     14.74 o
 -12   6   9       13.87       22.45     13.77 o
 -11   6   9      285.24      343.18     25.72 o
 -10   6   9       29.24       43.17     15.63 o
  -9   6   9        1.01       -2.12     15.46 o
  -8   6   9        4.55        3.50     13.53 o
  -7   6   9      111.29      132.08     10.38 o
  -6   6   9       78.85       87.95     10.68 o
  -5   6   9      119.56      118.94      8.80 o
  -4   6   9      113.30      118.39      9.34 o
  -3   6   9        0.00        2.54      8.14 o
  -2   6   9        0.19        0.11      8.85 o
  -1   6   9       14.59       11.89      8.17 o
   0   6   9      826.94      806.00     18.99 o
   1   6   9      763.79      688.46     17.84 o
   2   6   9       76.11       65.55     10.27 o
   3   6   9      149.16      119.05     14.91 o
   4   6   9      102.68      104.72     12.28 o
   5   6   9      185.53      180.16     13.67 o
   6   6   9        0.05      -19.94     12.67 o
   7   6   9        8.30       -1.25     12.96 o
   8   6   9      115.39       71.80     14.77 o
   9   6   9      215.67      213.70     18.42 o
  10   6   9       27.98       23.45     18.85 o
  11   6   9       22.52       34.29     22.78 o
  12   6   9        3.50       40.83     28.04 o
  13   6   9        1.63       39.74     39.52 o
 -16   7   9        6.98       81.61     44.85 o
 -15   7   9        8.04      -25.21     29.46 o
 -14   7   9        0.60       14.65     22.49 o
 -13   7   9       31.54       58.41     14.75 o
 -12   7   9     1141.40     1188.38     28.02 o
 -11   7   9       82.99      120.69     15.03 o
 -10   7   9     1037.99     1112.43     40.38 o
  -9   7   9       15.44        4.13     29.76 o
  -8   7   9        2.96      -17.74     13.08 o
  -7   7   9       53.84       35.52      9.12 o
  -6   7   9       12.03       11.38      9.49 o
  -5   7   9      156.38      150.71      9.14 o
  -4   7   9        0.06        3.35      7.61 o
  -3   7   9       85.79       81.53     10.19 o
  -2   7   9      115.25      120.72     11.04 o
  -1   7   9        3.66       -6.28      8.31 o
   0   7   9      513.60      569.51     16.15 o
   1   7   9      111.37      114.67     10.50 o
   2   7   9      588.04      492.42     16.45 o
   3   7   9      254.06      223.28     14.89 o
   4   7   9       11.37       15.72     10.92 o
   5   7   9        9.68        1.38     12.48 o
   6   7   9       24.09       18.59     12.98 o
   7   7   9        3.02        2.44     14.41 o
   8   7   9        1.14        8.06     14.87 o
   9   7   9       25.23       94.68     17.11 o
  10   7   9       24.61       13.11     18.76 o
  11   7   9      102.79      123.56     23.45 o
  12   7   9       10.63       49.87     26.93 o
  13   7   9       27.72        6.05     38.21 o
 -16   8   9       39.63      142.38     83.17 o
 -15   8   9       53.02       78.62     58.24 o
 -14   8   9       74.32       68.20     18.52 o
 -13   8   9       24.30       40.79     14.74 o
 -12   8   9      111.46      155.16     15.58 o
 -11   8   9      619.17      722.46     26.15 o
 -10   8   9       38.04       47.77     36.12 o
  -9   8   9        2.32      -12.73     13.96 o
  -8   8   9      229.17      226.76     16.39 o
  -7   8   9        0.00       -7.53      8.93 o
  -6   8   9       92.88      112.14     11.25 o
  -5   8   9      119.51      107.01     13.17 o
  -4   8   9        3.17        9.60      9.02 o
  -3   8   9       65.00       54.80      9.41 o
  -2   8   9       42.40       25.23      9.51 o
  -1   8   9       21.66        8.33      8.49 o
   0   8   9       41.12       49.51     10.25 o
   1   8   9     1295.97     1281.73     22.14 o
   2   8   9      128.15      110.59     12.27 o
   3   8   9      967.46      994.17     22.18 o
   4   8   9       34.84       32.00     11.16 o
   5   8   9        3.78      -22.42     11.91 o
   6   8   9      177.94      170.40     15.74 o
   7   8   9       25.04       49.40     16.16 o
   8   8   9      330.51      374.83     19.25 o
   9   8   9      403.61      415.31     24.22 o
  10   8   9       10.47       29.81     20.83 o
  11   8   9       75.10      116.48     25.03 o
  12   8   9        3.16       15.77     33.35 o
  13   8   9        0.63      -42.55     41.51 o
 -16   9   9       37.74      -18.33     81.76 o
 -15   9   9       15.61      -63.61     33.94 o
 -14   9   9       54.28       64.30     21.58 o
 -13   9   9      218.12      182.01     17.29 o
 -12   9   9      176.28      197.61     22.64 o
 -11   9   9     1015.39     1093.12     30.00 o
 -10   9   9      249.05      295.31     25.79 o
  -9   9   9       22.82        5.36     14.21 o
  -8   9   9       53.95       46.46     10.89 o
  -7   9   9       39.00       37.24     10.39 o
  -6   9   9       45.15       22.40      7.41 o
  -5   9   9      144.43      154.86     10.77 o
  -4   9   9        5.70        8.80      9.16 o
  -3   9   9       77.90       67.69     10.21 o
  -2   9   9      124.83      116.85     10.74 o
  -1   9   9      353.57      356.29     13.70 o
   0   9   9        0.36       -4.95      8.77 o
   1   9   9        0.05       23.20      9.59 o
   2   9   9       72.10      104.13     11.89 o
   3   9   9      212.63      214.88     13.43 o
   4   9   9       50.02       72.14     12.73 o
   5   9   9      227.10      194.64     15.32 o
   6   9   9        8.27       12.90     16.28 o
   7   9   9      196.73      162.63     16.69 o
   8   9   9       21.61       44.72     17.07 o
   9   9   9        5.39       77.45     17.93 o
  10   9   9       49.59       42.74     19.74 o
  11   9   9        1.33       31.18     25.63 o
  12   9   9        2.03      -14.69     30.22 o
 -16  10   9        2.63      -26.08    102.20 o
 -15  10   9        8.74      -65.47     51.01 o
 -14  10   9       55.84       85.23     22.54 o
 -13  10   9       45.42       33.21     16.20 o
 -12  10   9        4.07        8.38     13.63 o
 -11  10   9      677.01      735.88     24.65 o
 -10  10   9        8.92       -7.26     15.80 o
  -9  10   9       88.30       94.86     18.92 o
  -8  10   9      236.10      268.12     20.03 o
  -7  10   9        0.84       -9.46     12.14 o
  -6  10   9       41.87       33.13      9.82 o
  -5  10   9       54.05       41.38      8.80 o
  -4  10   9      789.03      819.85     19.03 o
  -3  10   9       81.08       89.06     10.67 o
  -2  10   9       16.75       10.40     10.99 o
  -1  10   9        0.20      -13.41      8.40 o
   0  10   9       55.68       26.28      9.94 o
   1  10   9       78.67       73.70     10.75 o
   2  10   9     2795.99     2803.63     36.00 o
   3  10   9       74.99       87.04     11.75 o
   4  10   9      174.94      198.86     14.87 o
   5  10   9      234.81      249.83     16.60 o
   6  10   9       40.72       28.49     14.94 o
   7  10   9      147.32      155.88     17.11 o
   8  10   9        6.87       78.29     21.37 o
   9  10   9       83.45      111.19     20.55 o
  10  10   9       20.81       65.74     22.14 o
  11  10   9        4.71       43.02     23.82 o
  12  10   9       13.54        3.76     39.33 o
 -15  11   9        0.15       -5.81     51.81 o
 -14  11   9       93.82      138.63     33.11 o
 -13  11   9        1.93       -9.62     14.85 o
 -12  11   9      290.21      303.27     21.58 o
 -11  11   9     1762.47     1706.45     38.26 o
 -10  11   9        0.20        9.44     15.87 o
  -9  11   9      920.71      942.83     24.92 o
  -8  11   9        5.19        8.87     11.88 o
  -7  11   9      381.35      368.06     18.77 o
  -6  11   9       70.43       71.98      8.21 o
  -5  11   9      247.89      236.09     12.24 o
  -4  11   9       52.24       33.87     10.19 o
  -3  11   9       34.55       48.40     10.61 o
  -2  11   9       58.72       66.67     11.05 o
  -1  11   9        0.00      -15.82      8.87 o
   0  11   9       18.65       -1.15      9.32 o
   1  11   9       19.88       21.36     10.63 o
   2  11   9      226.39      237.80     13.84 o
   3  11   9      339.36      323.86     15.52 o
   4  11   9       75.11       77.70     15.44 o
   5  11   9      640.16      628.22     22.48 o
   6  11   9       30.51       34.82     14.46 o
   7  11   9       16.57       36.87     16.16 o
   8  11   9        5.22       61.31     20.22 o
   9  11   9        4.49       30.22     21.18 o
  10  11   9        1.23        0.40     24.26 o
  11  11   9        1.52       41.27     33.14 o
  12  11   9       17.96       -9.95     42.32 o
 -15  12   9        7.06       46.61     54.63 o
 -14  12   9       27.11       48.86     32.65 o
 -13  12   9        0.04       19.13     17.30 o
 -12  12   9       20.28       15.56     13.63 o
 -11  12   9       42.87       66.62     18.29 o
 -10  12   9      719.97      720.66     24.22 o
  -9  12   9        0.06       14.38     10.47 o
  -8  12   9      249.57      260.37     16.20 o
  -7  12   9        0.61       -9.61     11.88 o
  -6  12   9       30.33       23.94      8.27 o
  -5  12   9       27.05       19.24      9.74 o
  -4  12   9      317.46      309.91     14.74 o
  -3  12   9       37.94       28.74     10.59 o
  -2  12   9       16.17        4.44      9.61 o
  -1  12   9       10.16        2.20     10.45 o
   0  12   9      101.87      124.14     11.13 o
   1  12   9      431.11      399.81     16.54 o
   2  12   9     1938.81     1883.64     31.28 o
   3  12   9      150.04      135.71     14.70 o
   4  12   9      209.20      204.63     16.69 o
   5  12   9      147.22      139.15     20.53 o
   6  12   9      205.97      182.52     17.22 o
   7  12   9        1.68       10.74     17.49 o
   8  12   9       13.27       34.79     20.92 o
   9  12   9        9.01       20.63     23.59 o
  10  12   9       33.74       61.70     30.97 o
  11  12   9        4.76      -38.51     40.09 o
  12  12   9        1.27       63.88     58.06 o
 -15  13   9       17.09      -10.35     80.00 o
 -14  13   9       23.27       83.07     56.01 o
 -13  13   9       43.89       27.20     30.01 o
 -12  13   9      131.38      132.05     12.71 o
 -11  13   9      986.91      919.41     34.78 o
 -10  13   9      151.57      146.07     14.45 o
  -9  13   9      147.50      162.53     13.13 o
  -8  13   9        0.00        0.70     12.82 o
  -7  13   9        1.91      -23.49     11.75 o
  -6  13   9      143.35      135.50     10.24 o
  -5  13   9       94.19       78.59     10.78 o
  -4  13   9      113.14      105.32     11.74 o
  -3  13   9      269.11      256.22     14.20 o
  -2  13   9       23.86       31.29     10.85 o
  -1  13   9        5.05        0.25     11.36 o
   0  13   9      106.59       81.61     11.50 o
   1  13   9       47.34       26.37     11.84 o
   2  13   9      624.00      628.49     21.76 o
   3  13   9       94.65       55.74     13.82 o
   4  13   9        4.24       16.30     14.11 o
   5  13   9        0.10       -5.03     14.00 o
   6  13   9       16.75       22.28     15.62 o
   7  13   9       43.56       24.50     17.89 o
   8  13   9       33.64       52.94     20.80 o
   9  13   9        0.18       22.62     23.50 o
  10  13   9       32.48       80.43     40.90 o
  11  13   9        1.12       -6.87     47.28 o
 -14  14   9        2.02      121.50     46.69 o
 -13  14   9       81.51       66.28     29.37 o
 -12  14   9        5.81       16.40     24.77 o
 -11  14   9      127.39      131.23     26.37 o
 -10  14   9      405.72      441.76     16.63 o
  -9  14   9        0.02       23.97     11.46 o
  -8  14   9        5.53       20.03     11.93 o
  -7  14   9        9.39       -7.52     12.12 o
  -6  14   9        8.87       -7.28     11.04 o
  -5  14   9       31.75       21.89     16.01 o
  -4  14   9      223.32      215.80     14.02 o
  -3  14   9      104.70       91.06     12.82 o
  -2  14   9       73.04       38.65     11.25 o
  -1  14   9       76.78       70.53     13.26 o
   0  14   9       60.98       39.77     13.69 o
   1  14   9       86.81       42.30     14.33 o
   2  14   9      119.07      113.68     14.89 o
   3  14   9        6.22       -5.77     13.06 o
   4  14   9       86.16       75.07     17.06 o
   5  14   9        0.62        1.40     16.11 o
   6  14   9       48.34       52.42     20.38 o
   7  14   9       33.75       50.05     20.49 o
   8  14   9        7.12       50.65     22.38 o
   9  14   9        1.31      -27.21     36.83 o
  10  14   9        2.10       15.65     27.35 o
  11  14   9        5.39      -33.38     41.59 o
 -14  15   9        0.69      -26.59     75.42 o
 -13  15   9       18.93       68.45     30.96 o
 -12  15   9       49.62       83.66     27.84 o
 -11  15   9        0.06       -1.05     24.17 o
 -10  15   9      524.53      554.18     24.66 o
  -9  15   9        9.89       36.86     18.36 o
  -8  15   9      155.29      172.60     14.55 o
  -7  15   9        1.30       -9.51     11.91 o
  -6  15   9        3.03        8.81      9.92 o
  -5  15   9       34.21       36.89     13.41 o
  -4  15   9       18.83       -2.25     13.11 o
  -3  15   9      105.15       73.85     13.78 o
  -2  15   9      578.07      464.58     19.23 o
  -1  15   9       24.81       23.20     13.18 o
   0  15   9     1397.55     1433.84     28.26 o
   1  15   9        0.83        2.47     12.67 o
   2  15   9       12.86       12.17     12.67 o
   3  15   9        0.99        8.41     12.88 o
   4  15   9      131.49      141.90     19.10 o
   5  15   9        0.30      -13.66     15.57 o
   6  15   9       10.55      -13.67     18.11 o
   7  15   9       43.93       47.44     24.50 o
   8  15   9       50.73       41.23     23.94 o
   9  15   9        8.88       54.52     27.68 o
  10  15   9       80.42       27.89     30.96 o
  11  15   9        0.62       34.55     50.42 o
 -14  16   9        0.76     -107.84     82.47 o
 -13  16   9       11.04       20.13     37.44 o
 -12  16   9        2.47      -41.44     37.64 o
 -11  16   9       28.91       39.98     28.98 o
 -10  16   9       50.45       70.20     23.69 o
  -9  16   9      244.80      264.71     28.57 o
  -8  16   9        0.73       29.86     19.36 o
  -7  16   9       14.82       27.49     11.20 o
  -6  16   9        8.54        5.00     10.39 o
  -5  16   9        2.73      -11.23     11.35 o
  -4  16   9       68.54       66.35     13.92 o
  -3  16   9       70.30       78.89     14.39 o
  -2  16   9        5.67       -1.80     20.00 o
  -1  16   9      548.02      572.72     25.08 o
   0  16   9      833.73      848.75     23.01 o
   1  16   9       72.59       72.16     13.69 o
   2  16   9      432.25      402.07     18.57 o
   3  16   9        4.43        0.88     14.14 o
   4  16   9        0.02      -20.88     15.15 o
   5  16   9       43.53       61.77     20.81 o
   6  16   9       10.06       21.66     25.44 o
   7  16   9        9.32       29.39     21.73 o
   8  16   9        7.85      -14.68     25.42 o
   9  16   9       30.50       16.31     27.36 o
  10  16   9        0.00        5.60     39.05 o
 -13  17   9       19.06       17.08     42.31 o
 -12  17   9        8.94       15.33     47.22 o
 -11  17   9       20.96       57.04     31.04 o
 -10  17   9       32.02       31.58     22.33 o
  -9  17   9        3.79       -5.41     20.67 o
  -8  17   9       41.00       71.27     20.88 o
  -7  17   9       22.51       25.76     10.50 o
  -6  17   9       13.83       -6.75     10.66 o
  -5  17   9       31.69       29.20     13.20 o
  -4  17   9        7.98       -4.69     16.37 o
  -3  17   9      138.66      136.99     16.12 o
  -2  17   9       86.01       59.55     14.31 o
  -1  17   9      791.07      837.70     24.28 o
   0  17   9      134.04      145.39     15.29 o
   1  17   9       10.62        6.76     13.73 o
   2  17   9       13.08        4.63     14.04 o
   3  17   9       24.82       -2.00     17.29 o
   4  17   9       48.31       29.72     17.52 o
   5  17   9        0.12       10.47     18.74 o
   6  17   9        0.16       -6.58     21.08 o
   7  17   9        7.58       39.09     24.91 o
   8  17   9       30.02       12.11     27.46 o
   9  17   9       65.86       13.60     28.50 o
  10  17   9       25.17       34.58     50.56 o
 -13  18   9        0.26      -12.92     59.00 o
 -12  18   9       10.47       64.11     45.58 o
 -11  18   9        0.27       36.74     38.63 o
 -10  18   9       23.84       26.98     29.76 o
  -9  18   9       64.30      121.73     26.66 o
  -8  18   9      184.88      267.35     25.83 o
  -7  18   9        9.57        6.27     18.27 o
  -6  18   9      170.57      192.33     14.73 o
  -5  18   9        8.55       11.49     14.63 o
  -4  18   9      659.68      674.50     22.99 o
  -3  18   9        2.61       -2.83     14.73 o
  -2  18   9       99.47       88.00     22.13 o
  -1  18   9       13.02       51.70     16.69 o
   0  18   9      201.51      234.06     17.49 o
   1  18   9        0.73       -4.95     14.04 o
   2  18   9      108.23       90.49     16.31 o
   3  18   9        5.56        5.05     19.48 o
   4  18   9        9.30       -6.17     27.92 o
   5  18   9        0.22        1.26     20.43 o
   6  18   9       50.48       60.12     23.69 o
   7  18   9       23.97        5.16     26.82 o
   8  18   9        9.33       40.33     31.61 o
   9  18   9        1.03        5.54     33.50 o
 -12  19   9        2.53      -61.32     76.12 o
 -11  19   9       20.21       -8.89     35.39 o
 -10  19   9        0.87      -16.46     25.22 o
  -9  19   9       17.14      -49.97     24.99 o
  -8  19   9        1.59       45.42     33.86 o
  -7  19   9       13.87       25.70     19.14 o
  -6  19   9        0.10       28.59     26.21 o
  -5  19   9        1.55       15.52     13.18 o
  -4  19   9        1.24       27.59     14.64 o
  -3  19   9      348.20      370.45     24.70 o
  -2  19   9       37.76       49.29     17.58 o
  -1  19   9      389.48      386.86     22.62 o
   0  19   9        1.47       29.90     14.54 o
   1  19   9        4.89        4.13     15.42 o
   2  19   9        2.07        8.54     17.95 o
   3  19   9        4.59        8.05     18.72 o
   4  19   9       19.35        9.26     20.59 o
   5  19   9      190.33      166.90     24.21 o
   6  19   9        0.44       -1.44     27.71 o
   7  19   9       58.79       30.94     36.51 o
   8  19   9        4.10       63.79     30.99 o
   9  19   9       31.46        5.58     41.74 o
 -12  20   9        5.15       52.16    107.84 o
 -11  20   9        0.17       65.48     44.45 o
 -10  20   9        3.23      -35.15     28.42 o
  -9  20   9       29.89       27.63     54.36 o
  -8  20   9      350.27      346.41     32.11 o
  -7  20   9       91.90      124.44     18.11 o
  -6  20   9       34.16       65.18     20.49 o
  -5  20   9       15.62       44.39     18.76 o
  -4  20   9        0.52       10.35     15.15 o
  -3  20   9       65.12       59.37     17.57 o
  -2  20   9      161.56      178.46     22.75 o
  -1  20   9       81.95      115.42     18.39 o
   0  20   9      225.50      259.00     22.67 o
   1  20   9       45.10       60.34     17.95 o
   2  20   9       16.12       74.63     22.94 o
   3  20   9        7.09        3.87     19.05 o
   4  20   9       21.36       32.38     22.15 o
   5  20   9       94.47       47.39     40.23 o
   6  20   9        1.84      -20.57     27.67 o
   7  20   9        2.35        9.70     34.91 o
   8  20   9        0.00       -1.37     37.07 o
 -11  21   9        0.58      -46.98     58.33 o
 -10  21   9       12.24       18.20     39.68 o
  -9  21   9        0.51        5.63     33.19 o
  -8  21   9        0.38       48.04     48.53 o
  -7  21   9       56.57       87.45     25.28 o
  -6  21   9       35.28       42.99     23.77 o
  -5  21   9       89.08      125.85     23.10 o
  -4  21   9        7.17       14.21     22.26 o
  -3  21   9      119.36      133.48     20.34 o
  -2  21   9       90.20       66.53     17.22 o
  -1  21   9      117.36      252.16     28.50 o
   0  21   9        0.41        2.30     17.50 o
   1  21   9        0.07        8.01     19.80 o
   2  21   9       11.30       36.98     25.71 o
   3  21   9        0.03       -5.70     21.48 o
   4  21   9        8.42        6.96     26.00 o
   5  21   9       82.94       46.13     28.41 o
   6  21   9       26.24       12.12     29.63 o
   7  21   9       23.98       57.86     36.87 o
   8  21   9        6.23      -11.27     55.99 o
 -10  22   9        0.30       61.49     51.91 o
  -9  22   9       12.77       -7.87     33.89 o
  -8  22   9       25.15       24.02     34.98 o
  -7  22   9       63.12       61.43     41.58 o
  -6  22   9        2.08        5.02     32.31 o
  -5  22   9       14.93       25.36     24.47 o
  -4  22   9       20.86      -12.99     25.26 o
  -3  22   9       13.78       69.97     26.72 o
  -2  22   9        0.01        0.31     27.23 o
  -1  22   9      190.11      242.92     21.63 o
   0  22   9        4.68       20.84     23.45 o
   1  22   9       20.01       61.31     21.33 o
   2  22   9        9.49       16.10     31.42 o
   3  22   9       25.49       -0.06     26.19 o
   4  22   9        3.16        9.56     25.70 o
   5  22   9        2.47       14.32     39.65 o
   6  22   9        0.04       65.74     33.34 o
   7  22   9      122.48       78.77     44.13 o
  -9  23   9        7.36       12.88     38.99 o
  -8  23   9       35.76      104.19     35.79 o
  -7  23   9        2.06      103.22     41.10 o
  -6  23   9       18.98       43.37     30.82 o
  -5  23   9        0.21      -23.61     27.67 o
  -4  23   9       73.72       41.92     36.93 o
  -3  23   9       11.31        7.24     30.36 o
  -2  23   9      149.92       91.29     34.83 o
  -1  23   9        9.66       90.65     25.51 o
   0  23   9       21.67      -19.73     27.42 o
   1  23   9        5.22       25.17     28.52 o
   2  23   9       84.07       24.84     25.96 o
   3  23   9        0.72      -53.08     26.54 o
   4  23   9       11.08       11.29     33.55 o
   5  23   9       28.36       65.60     32.09 o
   6  23   9        0.00      -41.05     51.25 o
  -8  24   9       95.49       24.50     47.30 o
  -7  24   9        0.19       78.39     80.35 o
  -6  24   9       11.99       86.40     34.73 o
  -5  24   9        2.53      -65.64     35.14 o
  -4  24   9        3.65       30.96     36.52 o
  -3  24   9       14.17      -27.96     33.22 o
  -2  24   9        1.65      -58.89     49.27 o
  -1  24   9       74.63       89.38     33.26 o
   0  24   9       83.74       83.66     47.77 o
   1  24   9        2.94       10.22     26.57 o
   2  24   9        9.06      -11.07     26.12 o
   3  24   9       35.53      121.85     28.51 o
   4  24   9        0.38       52.02     33.78 o
   5  24   9       58.92      136.29     45.27 o
  -7  25   9        2.69       68.32     44.18 o
  -6  25   9       26.81       62.82     61.12 o
  -5  25   9      121.16      130.49     48.45 o
  -4  25   9        0.58      -27.40     41.17 o
  -3  25   9       65.89       81.74     36.99 o
  -2  25   9       24.53      -31.49     49.23 o
  -1  25   9       88.50      162.55     28.83 o
   0  25   9       54.24      146.11     51.62 o
   1  25   9       11.81       42.98     37.89 o
   2  25   9        0.01       51.39     34.99 o
   3  25   9       39.25       42.53     53.45 o
   4  25   9        2.72       30.13     51.54 o
  -5  26   9        0.03       -5.77     45.72 o
  -4  26   9        0.58       -0.20     41.06 o
  -3  26   9        2.06      -14.93     77.83 o
  -2  26   9        1.28       -9.78     43.03 o
  -1  26   9        4.10      -40.51     42.00 o
   0  26   9       11.21      102.38     92.89 o
   1  26   9        0.07       28.27     66.25 o
   2  26   9       40.20       82.29     46.78 o
 -16   0  10       28.18        1.41     65.55 o
 -15   0  10       14.13       23.96     52.16 o
 -14   0  10       38.56       39.55     24.51 o
 -13   0  10        0.01       -1.26     22.91 o
 -12   0  10       45.44      -13.04     57.45 o
 -11   0  10       11.06        4.44     25.38 o
 -10   0  10        2.59      -11.98     59.21 o
  -9   0  10       11.15       12.69     35.95 o
  -8   0  10     3507.08     3458.51     90.93 o
  -7   0  10       92.73      119.50     29.60 o
  -6   0  10        2.82      -15.51      9.12 o
  -5   0  10       28.18       36.35     11.59 o
  -4   0  10      190.62      163.23     15.54 o
  -3   0  10      328.23      356.02     18.77 o
  -2   0  10      324.00      397.93     21.08 o
  -1   0  10       22.49       73.54     16.05 o
   0   0  10      126.28       72.01     15.12 o
   1   0  10      209.90      224.34     17.68 o
   2   0  10      297.14      297.72     19.35 o
   3   0  10        0.14        6.76     13.26 o
   4   0  10      307.85      304.01     20.78 o
   5   0  10       50.93       42.03     18.18 o
   6   0  10      318.73      318.06     30.99 o
   7   0  10      107.49      130.86     20.58 o
   8   0  10      156.19      115.44     24.17 o
   9   0  10       40.49       17.37     26.26 o
  10   0  10       90.48       78.97     38.75 o
  11   0  10       81.29       86.91     36.93 o
  12   0  10        3.00       19.02     49.31 o
  13   0  10       11.71       60.76     60.06 o
 -16   1  10       24.50       91.43    136.74 o
 -15   1  10        3.25       19.83     30.65 o
 -14   1  10        2.13       34.50     18.65 o
 -13   1  10        4.74       19.03     17.36 o
 -12   1  10       19.59       -6.20     19.88 o
 -11   1  10       25.65       -1.86     23.70 o
 -10   1  10        0.00      -10.27     19.45 o
  -9   1  10        6.73      -33.51     18.30 o
  -8   1  10       80.69       91.01     18.29 o
  -7   1  10      280.50      274.00     24.43 o
  -6   1  10      106.53      118.89      8.07 o
  -5   1  10       37.53       18.32     11.22 o
  -4   1  10       10.08       12.06     10.62 o
  -3   1  10      368.06      356.78     18.60 o
  -2   1  10      504.19      551.14     16.02 o
  -1   1  10      611.66      681.99     17.74 o
   0   1  10        0.01       -5.38      9.15 o
   1   1  10     1071.44     1034.72     22.57 o
   2   1  10       31.06       15.64     12.24 o
   3   1  10      128.78      113.46     11.18 o
   4   1  10      203.62      168.43     12.47 o
   5   1  10     1557.34     1405.15     25.73 o
   6   1  10       11.79      -15.12     12.27 o
   7   1  10      162.41      158.78     18.62 o
   8   1  10        0.05      -25.96     15.47 o
   9   1  10       28.87       13.26     19.01 o
  10   1  10       26.00       -2.03     20.87 o
  11   1  10       12.89       39.10     26.18 o
  12   1  10       89.13       86.50     33.53 o
  13   1  10        0.01        5.02     43.23 o
 -16   2  10        0.23      -58.94     58.86 o
 -15   2  10        1.76      -41.35     30.35 o
 -14   2  10       89.56      114.22     21.07 o
 -13   2  10        7.83        7.47     17.86 o
 -12   2  10        6.02       14.19     18.01 o
 -11   2  10        5.14      -15.46     23.30 o
 -10   2  10        1.46      -34.48     25.57 o
  -9   2  10      904.79      860.33     49.06 o
  -8   2  10      287.79      228.43     20.86 o
  -7   2  10       36.09        8.03     16.52 o
  -6   2  10      187.63      207.06     10.06 o
  -5   2  10        3.50       14.73      7.90 o
  -4   2  10       45.42       35.79      8.80 o
  -3   2  10      211.93      241.71     11.67 o
  -2   2  10       97.44       99.65     10.47 o
  -1   2  10      869.39      891.45     20.34 o
   0   2  10        0.03       17.69      9.95 o
   1   2  10       20.31       51.64      9.48 o
   2   2  10        5.85        7.40     10.92 o
   3   2  10       48.65       34.81     11.02 o
   4   2  10        0.20      -20.54     10.27 o
   5   2  10      632.07      594.92     19.89 o
   6   2  10        4.83       14.85     12.88 o
   7   2  10       30.20        9.81     13.13 o
   8   2  10       16.41        6.60     15.28 o
   9   2  10        1.09      -27.07     19.38 o
  10   2  10       27.88       60.05     22.00 o
  11   2  10       12.61       18.38     25.20 o
  12   2  10        2.88       13.43     31.99 o
  13   2  10        0.01       76.23     63.51 o
 -16   3  10       20.84        5.82     84.23 o
 -15   3  10        7.00       31.02     30.86 o
 -14   3  10        5.17       32.57     17.59 o
 -13   3  10        0.28        0.92     16.13 o
 -12   3  10        0.91        6.93     23.12 o
 -11   3  10        0.05        5.37     20.42 o
 -10   3  10      308.54      292.69     22.28 o
  -9   3  10       94.36       68.05     18.05 o
  -8   3  10       11.81        5.83     22.28 o
  -7   3  10      485.26      473.54     26.71 o
  -6   3  10      354.38      355.46     12.71 o
  -5   3  10      456.22      479.05     13.89 o
  -4   3  10      255.30      233.74     12.24 o
  -3   3  10      137.20      164.96     10.85 o
  -2   3  10      169.98      245.65     14.42 o
  -1   3  10      176.65      225.92     12.21 o
   0   3  10      391.24      411.30     16.77 o
   1   3  10      339.05      326.01     13.99 o
   2   3  10        9.81       -3.88     13.20 o
   3   3  10       11.28      -20.58     10.29 o
   4   3  10        1.43      -16.38     10.54 o
   5   3  10      127.51      116.25     13.59 o
   6   3  10      393.54      321.59     16.37 o
   7   3  10       26.62       29.25     14.51 o
   8   3  10        3.36      -30.06     15.03 o
   9   3  10       34.66       29.54     20.14 o
  10   3  10       64.12       92.92     21.70 o
  11   3  10       15.85       -2.62     24.64 o
  12   3  10        2.43      -23.07     38.42 o
  13   3  10       13.85       19.50     58.76 o
 -16   4  10        1.39      -27.91     48.11 o
 -15   4  10        0.33       29.23     35.97 o
 -14   4  10        8.28       16.47     18.12 o
 -13   4  10       15.53       14.21     18.42 o
 -12   4  10        1.91        2.61     18.66 o
 -11   4  10        0.91      -10.00     24.42 o
 -10   4  10       53.09       88.48     17.94 o
  -9   4  10      204.02      246.55     20.60 o
  -8   4  10       78.62       29.75     17.36 o
  -7   4  10      464.84      439.62     17.56 o
  -6   4  10       67.71       58.01      9.34 o
  -5   4  10       96.62       85.13      8.86 o
  -4   4  10        0.09        6.96      8.74 o
  -3   4  10       22.99        0.90      8.61 o
  -2   4  10       71.81       83.48     10.20 o
  -1   4  10      220.07      212.29     16.90 o
   0   4  10      662.37      624.89     17.14 o
   1   4  10       10.90       -6.43      9.86 o
   2   4  10        1.35       -8.15     11.56 o
   3   4  10      119.30      130.56     12.54 o
   4   4  10       25.85       -2.19     10.95 o
   5   4  10        4.63      -13.55     13.64 o
   6   4  10        1.29       -9.67     13.60 o
   7   4  10        0.51       -9.38     13.61 o
   8   4  10        6.69        5.53     15.07 o
   9   4  10        0.25       -0.58     20.22 o
  10   4  10        3.92       53.83     21.10 o
  11   4  10       15.32       53.89     27.91 o
  12   4  10       47.58       49.09     31.17 o
 -16   5  10       21.71      -43.06     45.05 o
 -15   5  10       25.69       63.08     55.41 o
 -14   5  10       21.40       -0.06     24.14 o
 -13   5  10        9.41       22.67     16.21 o
 -12   5  10       24.35       18.19     20.07 o
 -11   5  10       13.99       18.48     18.49 o
 -10   5  10      183.31      213.04     22.86 o
  -9   5  10       34.32       19.70     19.56 o
  -8   5  10      418.78      407.49     26.36 o
  -7   5  10      194.81      211.04     12.54 o
  -6   5  10       69.02       79.93      8.27 o
  -5   5  10      159.83      153.81     10.90 o
  -4   5  10      131.87      145.23     11.13 o
  -3   5  10        1.90        2.51      8.93 o
  -2   5  10        0.33      -16.44      8.72 o
  -1   5  10      165.87      180.62     12.21 o
   0   5  10        8.58       40.32      9.88 o
   1   5  10       68.02       76.74     10.86 o
   2   5  10      519.29      497.25     17.05 o
   3   5  10       41.12       15.83     11.42 o
   4   5  10       10.42        7.14     12.06 o
   5   5  10      152.03      122.67     15.06 o
   6   5  10       93.45       70.81     14.35 o
   7   5  10        3.55        4.18     17.59 o
   8   5  10        1.18        4.09     16.21 o
   9   5  10        9.28        2.97     20.14 o
  10   5  10       47.46       39.79     21.62 o
  11   5  10        0.33       12.48     26.58 o
  12   5  10       30.88        9.04     31.42 o
 -16   6  10       34.36      -22.18     47.07 o
 -15   6  10        9.04       50.12     93.04 o
 -14   6  10       34.99       58.86     21.96 o
 -13   6  10       12.14       30.80     16.25 o
 -12   6  10      143.31      143.34     17.48 o
 -11   6  10        1.38       27.65     17.60 o
 -10   6  10      512.01      535.58     27.73 o
  -9   6  10        1.03        3.83     17.61 o
  -8   6  10      311.39      284.73     25.03 o
  -7   6  10       19.49       20.98      9.67 o
  -6   6  10      357.33      330.22     12.32 o
  -5   6  10        6.25        3.41      8.27 o
  -4   6  10      307.63      302.86     13.45 o
  -3   6  10       57.64       40.42     11.07 o
  -2   6  10        2.64        1.31      9.25 o
  -1   6  10        7.99      -13.90      9.89 o
   0   6  10        1.43       -0.73      9.71 o
   1   6  10      440.20      407.63     15.81 o
   2   6  10       18.62       15.84     10.65 o
   3   6  10       10.63       14.72     11.40 o
   4   6  10      317.94      258.77     15.90 o
   5   6  10        3.08      -18.56     14.07 o
   6   6  10      440.40      432.13     24.96 o
   7   6  10       18.54       -2.28     14.43 o
   8   6  10       50.73       84.47     16.69 o
   9   6  10      131.07      164.04     20.51 o
  10   6  10       68.92       68.28     23.19 o
  11   6  10        3.17       62.35     28.90 o
  12   6  10       25.33       65.39     32.09 o
 -16   7  10       16.04      146.61     88.81 o
 -15   7  10        5.10      -37.66     38.28 o
 -14   7  10       25.48        5.83     27.51 o
 -13   7  10       42.91       72.35     23.03 o
 -12   7  10        6.01       40.06     16.59 o
 -11   7  10      251.82      276.72     22.17 o
 -10   7  10        0.55      -17.73     28.79 o
  -9   7  10       38.87       42.83     17.73 o
  -8   7  10        8.25       13.87     14.44 o
  -7   7  10       95.68       96.64     11.30 o
  -6   7  10        5.31       -1.36     11.75 o
  -5   7  10      517.19      503.65     15.07 o
  -4   7  10        5.58       15.53      9.31 o
  -3   7  10       88.06       84.97     11.57 o
  -2   7  10        1.70      -12.00     10.08 o
  -1   7  10       27.55        2.36     10.28 o
   0   7  10      363.29      385.49     15.93 o
   1   7  10      328.07      400.91     16.67 o
   2   7  10      226.01      263.48     14.73 o
   3   7  10     1112.89     1081.30     27.39 o
   4   7  10        2.66        7.35     12.91 o
   5   7  10      289.50      300.42     23.73 o
   6   7  10       62.08       64.90     15.39 o
   7   7  10       62.59       25.70     16.06 o
   8   7  10       27.22       38.81     16.90 o
   9   7  10      119.81      139.28     20.75 o
  10   7  10       30.31       69.31     23.93 o
  11   7  10        2.64       12.74     26.37 o
  12   7  10       10.81       52.84     32.54 o
 -15   8  10        1.77       23.35     34.58 o
 -14   8  10        1.20       66.96     38.56 o
 -13   8  10       20.14       19.39     21.86 o
 -12   8  10        3.54       50.07     19.97 o
 -11   8  10      281.14      378.23     26.44 o
 -10   8  10      185.42      199.32     20.03 o
  -9   8  10        1.71       24.56     18.32 o
  -8   8  10       18.96        6.48      9.29 o
  -7   8  10        0.50      -20.15     11.24 o
  -6   8  10       54.69       61.51     10.70 o
  -5   8  10       84.98      125.49     10.25 o
  -4   8  10      596.78      584.51     19.78 o
  -3   8  10       54.90       70.96     12.58 o
  -2   8  10       15.91      -12.35     10.04 o
  -1   8  10       24.33       26.67      9.84 o
   0   8  10       22.04       39.71     11.62 o
   1   8  10       33.61       67.54     10.84 o
   2   8  10     2204.67     2075.96     30.93 o
   3   8  10        2.75        6.07     12.18 o
   4   8  10       82.81       67.56     15.19 o
   5   8  10        4.30       10.40     14.22 o
   6   8  10        7.84      -12.23     18.70 o
   7   8  10       11.49        9.99     16.24 o
   8   8  10      792.98      878.90     32.70 o
   9   8  10       45.49       86.32     25.81 o
  10   8  10       76.26       90.87     25.19 o
  11   8  10        0.08      -25.94     25.78 o
  12   8  10       17.77        1.89     34.63 o
 -15   9  10       50.86      149.37     50.46 o
 -14   9  10        0.31        4.20     22.98 o
 -13   9  10       28.38        6.81     23.66 o
 -12   9  10        6.06       15.22     20.89 o
 -11   9  10       19.80       54.57     20.89 o
 -10   9  10        8.43        2.95     16.53 o
  -9   9  10       34.03       26.68     16.51 o
  -8   9  10        2.45      -13.79     10.50 o
  -7   9  10       61.82       49.57     12.88 o
  -6   9  10       27.06       21.48      8.49 o
  -5   9  10      175.39      187.24     11.85 o
  -4   9  10       33.91       63.79     10.94 o
  -3   9  10      125.56      121.80     15.00 o
  -2   9  10        6.02       -7.99     10.12 o
  -1   9  10      336.41      329.24     14.87 o
   0   9  10      312.03      279.45     14.11 o
   1   9  10      179.72      161.52     12.45 o
   2   9  10       13.74       25.48     11.68 o
   3   9  10       54.52       72.60     13.54 o
   4   9  10       85.55       88.19     14.86 o
   5   9  10       84.23      116.49     15.88 o
   6   9  10       14.24        6.07     16.36 o
   7   9  10       45.53       49.04     16.82 o
   8   9  10      155.21      211.28     22.41 o
   9   9  10       96.28      165.57     25.62 o
  10   9  10       11.72       69.31     25.76 o
  11   9  10        8.42        8.01     28.75 o
  12   9  10        0.32       16.55     41.38 o
 -15  10  10       16.69       66.26     83.17 o
 -14  10  10       67.44       31.83     53.11 o
 -13  10  10       36.72       16.09     17.11 o
 -12  10  10       59.27       65.02     17.07 o
 -11  10  10       22.43       53.15     17.02 o
 -10  10  10       91.14       76.11     19.80 o
  -9  10  10       41.70       69.03     22.35 o
  -8  10  10      181.56      184.90     13.95 o
  -7  10  10        1.65      -23.75     12.05 o
  -6  10  10       23.26       18.45     10.95 o
  -5  10  10        1.10       -4.40     10.11 o
  -4  10  10        1.32       13.46     10.35 o
  -3  10  10      260.29      299.37     15.26 o
  -2  10  10        4.44       -0.15     11.24 o
  -1  10  10       48.07       20.38     10.43 o
   0  10  10      166.99      157.02     12.41 o
   1  10  10       31.77       13.66     11.35 o
   2  10  10        5.83        8.96     15.33 o
   3  10  10       36.29        9.64     13.30 o
   4  10  10        8.13        7.61     14.69 o
   5  10  10        0.00      -24.51     14.25 o
   6  10  10       89.83       62.38     15.39 o
   7  10  10       24.81       37.67     20.32 o
   8  10  10      243.06      271.59     23.84 o
   9  10  10       67.56      151.50     25.64 o
  10  10  10        4.77       20.81     33.38 o
  11  10  10       46.41       99.54     36.01 o
 -15  11  10        4.64      -46.66     55.37 o
 -14  11  10       23.72      -82.16     41.08 o
 -13  11  10        7.71       -0.34     36.97 o
 -12  11  10        0.31      -17.15     17.18 o
 -11  11  10       16.25       65.54     17.26 o
 -10  11  10        0.02      -17.53     17.52 o
  -9  11  10       89.92       89.41     10.70 o
  -8  11  10       25.35       26.78     14.02 o
  -7  11  10      160.46      138.57     14.28 o
  -6  11  10       60.80       59.64      9.54 o
  -5  11  10        0.43        5.62     10.02 o
  -4  11  10        1.00       -5.15     12.92 o
  -3  11  10       10.94       15.47     11.32 o
  -2  11  10      103.00      109.44     13.11 o
  -1  11  10        9.14      -20.03     10.01 o
   0  11  10        0.01       -0.19     11.76 o
   1  11  10       46.92       34.72     12.62 o
   2  11  10       14.49       20.07     13.80 o
   3  11  10        9.50       -8.32     13.03 o
   4  11  10      166.55      154.16     15.33 o
   5  11  10       84.77       59.15     15.70 o
   6  11  10       30.85       24.92     16.78 o
   7  11  10      105.35       97.17     21.50 o
   8  11  10       39.92      112.37     22.40 o
   9  11  10        2.00       35.75     32.02 o
  10  11  10      248.88      253.18     32.41 o
  11  11  10        0.68        1.24     36.78 o
 -14  12  10       18.22      -62.15     51.31 o
 -13  12  10        7.94      -14.05     26.37 o
 -12  12  10        0.02      -13.66     17.57 o
 -11  12  10       71.47       79.60     16.47 o
 -10  12  10        1.79       -6.86     17.07 o
  -9  12  10       18.22       32.98     13.53 o
  -8  12  10       20.37       29.88     13.02 o
  -7  12  10       51.50       38.07     13.85 o
  -6  12  10        1.75       13.58      9.60 o
  -5  12  10      418.49      402.44     17.12 o
  -4  12  10       34.22       24.72     11.66 o
  -3  12  10      221.26      185.46     14.46 o
  -2  12  10        4.24      -17.35     12.10 o
  -1  12  10       87.01       53.37     11.87 o
   0  12  10       10.47      -22.83     12.36 o
   1  12  10       82.56       75.05     15.56 o
   2  12  10       40.35       23.31     14.49 o
   3  12  10       52.09       39.57     14.02 o
   4  12  10        1.44       12.49     16.05 o
   5  12  10        6.21        9.12     16.17 o
   6  12  10        1.53       -5.60     17.73 o
   7  12  10      115.81      112.85     21.28 o
   8  12  10      191.39      181.08     27.58 o
   9  12  10       42.23      155.56     30.80 o
  10  12  10       80.64      118.73     36.73 o
  11  12  10       58.80       10.77     57.25 o
 -14  13  10        3.40      -82.65    111.72 o
 -13  13  10       13.93       -2.04     31.24 o
 -12  13  10        5.10       17.55     17.71 o
 -11  13  10        6.18       11.62     14.34 o
 -10  13  10       39.06       34.20     13.68 o
  -9  13  10       13.67       13.58     12.91 o
  -8  13  10       13.58       36.65     14.24 o
  -7  13  10       78.66       75.13     17.48 o
  -6  13  10      116.27      113.29     11.69 o
  -5  13  10       56.27       74.86     12.34 o
  -4  13  10        0.00       28.37     12.55 o
  -3  13  10      126.45      112.58     14.79 o
  -2  13  10        9.71       11.18     13.89 o
  -1  13  10       43.34       38.11     11.95 o
   0  13  10      361.86      334.44     17.59 o
   1  13  10       93.72       83.60     13.95 o
   2  13  10      219.73      185.39     15.36 o
   3  13  10       57.66       36.52     15.03 o
   4  13  10       18.88       -8.48     15.15 o
   5  13  10       45.60       25.24     15.85 o
   6  13  10       83.73       79.08     18.62 o
   7  13  10        6.75       29.59     22.14 o
   8  13  10        0.22       45.33     25.32 o
   9  13  10      174.99      167.98     33.89 o
  10  13  10        0.00        6.49     32.67 o
  11  13  10        2.94       10.32     54.79 o
 -14  14  10        0.60       11.28    127.58 o
 -13  14  10        0.48       12.84     32.32 o
 -12  14  10       32.93       46.42     26.35 o
 -11  14  10      145.19      141.07     23.01 o
 -10  14  10      157.49      163.66     16.75 o
  -9  14  10       63.48       86.66     14.39 o
  -8  14  10        0.77       33.49     18.08 o
  -7  14  10        0.53       14.15     14.13 o
  -6  14  10       17.96       15.85     11.46 o
  -5  14  10        3.58      -12.08     11.80 o
  -4  14  10      349.37      328.08     17.83 o
  -3  14  10       54.16       41.90     13.95 o
  -2  14  10       17.14      -13.74     14.38 o
  -1  14  10        1.77      -10.14     12.80 o
   0  14  10      190.16      204.42     14.89 o
   1  14  10       13.61      -18.77     13.32 o
   2  14  10       16.63       -7.42     13.91 o
   3  14  10        2.18       11.62     15.22 o
   4  14  10        9.09      -24.04     15.23 o
   5  14  10        4.22        2.70     18.12 o
   6  14  10       56.27      103.43     22.13 o
   7  14  10       56.69       44.77     23.41 o
   8  14  10       98.30      124.80     33.05 o
   9  14  10        0.73       44.43     32.77 o
  10  14  10        4.05       56.14     38.04 o
 -13  15  10       15.45        6.79     38.31 o
 -12  15  10        8.69       25.28     47.64 o
 -11  15  10        0.02      -14.39     32.16 o
 -10  15  10        3.61        9.02     37.35 o
  -9  15  10       21.80        3.25     10.46 o
  -8  15  10        6.76        2.44     16.29 o
  -7  15  10       93.91      121.62     16.35 o
  -6  15  10       92.19       76.21     12.14 o
  -5  15  10       10.14        6.44     12.15 o
  -4  15  10      102.77      104.74     15.06 o
  -3  15  10        2.18       18.19     14.35 o
  -2  15  10        3.84      -16.34     15.05 o
  -1  15  10       63.42       58.83     13.22 o
   0  15  10        0.27        1.16     13.47 o
   1  15  10       53.00       46.50     13.67 o
   2  15  10        2.36        6.56     15.39 o
   3  15  10        1.33      -23.38     21.27 o
   4  15  10       17.92        9.50     16.40 o
   5  15  10       40.52       51.34     26.37 o
   6  15  10       10.95       22.87     22.64 o
   7  15  10       11.51        0.53     24.29 o
   8  15  10        0.63       48.27     31.27 o
   9  15  10       99.23       68.15     35.11 o
  10  15  10        2.26       47.06     57.11 o
 -13  16  10        5.04       26.97     47.37 o
 -12  16  10        2.75       52.19     58.99 o
 -11  16  10       12.82       50.93     33.78 o
 -10  16  10       75.41       83.71     26.85 o
  -9  16  10       84.94       70.50     24.04 o
  -8  16  10       11.14       -0.66     12.69 o
  -7  16  10       11.49       14.55     17.55 o
  -6  16  10        1.87       13.05     12.55 o
  -5  16  10        0.20        3.45     13.23 o
  -4  16  10      163.83      158.24     15.87 o
  -3  16  10       29.03       62.40     14.98 o
  -2  16  10      615.66      581.61     21.41 o
  -1  16  10      448.07      432.55     22.28 o
   0  16  10      278.92      272.63     16.98 o
   1  16  10        9.33      -25.01     14.07 o
   2  16  10       63.76       67.64     16.91 o
   3  16  10        1.14       -3.83     15.88 o
   4  16  10        0.75      -11.66     18.72 o
   5  16  10        3.98       18.74     20.68 o
   6  16  10      122.22      121.25     24.83 o
   7  16  10       12.54       65.03     29.53 o
   8  16  10        1.75       23.04     32.80 o
   9  16  10        5.55      -10.93     39.93 o
 -13  17  10       29.22      179.74     91.63 o
 -12  17  10        0.95     -107.16     53.58 o
 -11  17  10       26.99       18.70     39.76 o
 -10  17  10       16.77       18.99     25.86 o
  -9  17  10       19.29       29.29     24.86 o
  -8  17  10      157.67      198.06     29.60 o
  -7  17  10       34.45       28.42     14.99 o
  -6  17  10      122.94      113.93     13.60 o
  -5  17  10       81.08       88.76     16.27 o
  -4  17  10       60.90       45.02     15.09 o
  -3  17  10       78.97      111.11     16.69 o
  -2  17  10       19.04       50.55     16.56 o
  -1  17  10       85.45       93.92     15.51 o
   0  17  10       44.03        5.91     15.04 o
   1  17  10        1.46        0.04     14.78 o
   2  17  10        3.34      -33.57     16.81 o
   3  17  10        3.79       11.03     19.37 o
   4  17  10        2.75      -11.72     20.96 o
   5  17  10      142.11      144.77     27.46 o
   6  17  10       94.97       41.05     30.39 o
   7  17  10       11.19       -9.47     35.30 o
   8  17  10        1.05       24.34     34.28 o
   9  17  10        0.02       91.16     44.64 o
 -12  18  10        3.77        1.86     46.69 o
 -11  18  10        0.12        6.49    111.51 o
 -10  18  10       83.06      144.65     51.58 o
  -9  18  10      208.32      205.18     28.20 o
  -8  18  10        6.61       20.13     25.48 o
  -7  18  10      149.70      143.70     16.34 o
  -6  18  10       51.12       48.20     20.32 o
  -5  18  10        1.14        2.85     19.25 o
  -4  18  10        4.94       17.92     15.90 o
  -3  18  10       45.60       37.58     17.51 o
  -2  18  10       64.99      107.99     17.52 o
  -1  18  10        0.25       19.37     19.85 o
   0  18  10      103.94      113.67     17.51 o
   1  18  10       40.93       51.97     17.69 o
   2  18  10       13.10       -1.68     20.50 o
   3  18  10        4.67      -26.39     20.47 o
   4  18  10        0.90      -43.04     27.46 o
   5  18  10      132.06      127.91     25.84 o
   6  18  10       22.91       13.97     30.53 o
   7  18  10        2.98        3.89     35.08 o
   8  18  10        0.04       10.86     37.67 o
 -11  19  10        0.01     -100.61     50.31 o
 -10  19  10       85.13       47.66     33.00 o
  -9  19  10       34.53        2.32     27.39 o
  -8  19  10      172.60      243.28     39.12 o
  -7  19  10      132.22      155.13     19.69 o
  -6  19  10       17.94       22.15     13.20 o
  -5  19  10      117.98      130.75     16.94 o
  -4  19  10        8.69        4.03     16.73 o
  -3  19  10       36.79       13.32     24.84 o
  -2  19  10        0.31       24.86     16.99 o
  -1  19  10       91.35       81.32     20.25 o
   0  19  10      297.90      322.82     22.25 o
   1  19  10       14.72       10.72     17.72 o
   2  19  10        0.00        1.03     19.98 o
   3  19  10       17.90       10.44     22.36 o
   4  19  10       11.60       32.36     23.48 o
   5  19  10       69.30       25.92     28.78 o
   6  19  10      151.82      175.40     37.46 o
   7  19  10        0.02        8.90     35.92 o
   8  19  10        3.91       46.75     55.92 o
 -11  20  10       19.84      -45.11     84.58 o
 -10  20  10        0.83       22.46     54.95 o
  -9  20  10       19.71        1.06     39.57 o
  -8  20  10      120.36       83.17     40.80 o
  -7  20  10       78.82       92.35     20.27 o
  -6  20  10      120.68      114.13     21.61 o
  -5  20  10        7.19       20.82     17.46 o
  -4  20  10      100.23       92.20     19.71 o
  -3  20  10      114.49      102.32     25.18 o
  -2  20  10       16.30       -1.32     22.34 o
  -1  20  10        0.52       31.89     17.94 o
   0  20  10       35.29       59.33     18.57 o
   1  20  10        4.24       28.91     20.98 o
   2  20  10       32.95       26.75     21.63 o
   3  20  10       21.50       64.14     30.37 o
   4  20  10        4.03      -34.57     28.32 o
   5  20  10        0.37        7.63     28.93 o
   6  20  10       13.29       26.65     37.80 o
   7  20  10        5.25       43.34     40.15 o
 -10  21  10       28.87        7.72     85.72 o
  -9  21  10        0.01       -0.06     81.06 o
  -8  21  10        0.35       79.06     37.35 o
  -7  21  10       45.41       88.42     40.91 o
  -6  21  10       31.29       46.73     27.30 o
  -5  21  10        4.56       16.64     24.10 o
  -4  21  10        0.20      -37.47     26.02 o
  -3  21  10       15.37       13.30     21.81 o
  -2  21  10       29.07       44.73     22.99 o
  -1  21  10      152.02      150.24     21.26 o
   0  21  10       15.66       63.55     20.85 o
   1  21  10        7.33        7.64     22.75 o
   2  21  10        4.66       39.78     26.06 o
   3  21  10       12.34        5.78     27.20 o
   4  21  10       40.94       59.91     29.42 o
   5  21  10      103.43       92.96     37.94 o
   6  21  10        7.84      -12.17     42.27 o
   7  21  10        7.08      101.53    117.01 o
  -9  22  10       26.56      -17.48     65.49 o
  -8  22  10       85.96       84.64     57.61 o
  -7  22  10        6.11       18.21     37.59 o
  -6  22  10       16.61       35.70     29.08 o
  -5  22  10        0.11       12.81     26.04 o
  -4  22  10       13.25       -4.95     28.77 o
  -3  22  10        0.27       -8.54     30.00 o
  -2  22  10        6.07        7.32     26.61 o
  -1  22  10       16.30       23.92     36.51 o
   0  22  10       25.81       39.03     29.89 o
   1  22  10       13.37       27.63     29.45 o
   2  22  10       26.96       -8.56     27.95 o
   3  22  10        9.91      -42.18     35.25 o
   4  22  10        0.09      -11.66     45.99 o
   5  22  10       15.21       36.75     41.29 o
   6  22  10        5.38       32.16     50.30 o
  -8  23  10       63.37       68.41    107.84 o
  -7  23  10       82.12       86.59     52.83 o
  -6  23  10       47.58       28.15     40.42 o
  -5  23  10        5.81      -24.59     34.17 o
  -4  23  10        1.50        8.51     30.28 o
  -3  23  10       16.52      -37.30     29.83 o
  -2  23  10       12.12      -25.52     36.36 o
  -1  23  10      105.79      153.75     27.79 o
   0  23  10       59.31       21.43     30.00 o
   1  23  10        4.43      -28.89     27.32 o
   2  23  10        7.61      -37.83     29.35 o
   3  23  10       17.76      -12.91     33.87 o
   4  23  10        5.48       64.76     38.36 o
   5  23  10       65.89      -29.08     72.65 o
  -7  24  10        5.34       41.17     54.39 o
  -6  24  10       11.28       16.63     61.98 o
  -5  24  10        0.00        5.23     41.10 o
  -4  24  10       22.53      -15.44     50.56 o
  -3  24  10        9.52       36.30     33.65 o
  -2  24  10        0.99       16.10     42.68 o
  -1  24  10        0.06       68.16     28.79 o
   0  24  10        2.07      -26.74     39.38 o
   1  24  10       50.02       42.32     45.04 o
   2  24  10       19.08      -47.00     33.62 o
   3  24  10       17.60      -39.84     54.24 o
  -5  25  10       18.82      -62.52     55.16 o
  -4  25  10       11.37       -2.74     45.88 o
  -3  25  10        2.07        3.78     41.12 o
  -2  25  10        0.34       21.87     42.98 o
  -1  25  10        1.07       54.45     44.90 o
   0  25  10        8.09       34.36     62.06 o
   1  25  10       48.41       38.15     42.02 o
   2  25  10        8.20       58.26     46.78 o
 -16   1  11        4.02       -6.57     51.22 o
 -15   1  11        0.01       94.60     45.78 o
 -14   1  11       55.60       85.99     27.27 o
 -13   1  11       15.93       27.35     23.81 o
 -12   1  11        4.53      -15.29     22.93 o
 -11   1  11       11.80       19.92     20.66 o
 -10   1  11       80.98       49.98     33.59 o
  -9   1  11        0.25      -20.09     27.50 o
  -8   1  11      811.42      736.56     40.37 o
  -7   1  11      156.30      137.96     21.37 o
  -6   1  11       92.59      106.68      8.95 o
  -5   1  11      563.45      557.77     19.71 o
  -4   1  11      448.42      492.69     15.87 o
  -3   1  11      947.55      990.78     20.80 o
  -2   1  11     1247.72     1402.99     27.03 o
  -1   1  11        3.30       12.43     10.67 o
   0   1  11       10.96       12.99     11.58 o
   1   1  11       26.31       17.69     11.93 o
   2   1  11       20.19       -6.94     11.33 o
   3   1  11        0.90      -22.30     11.15 o
   4   1  11        3.48       -2.68     13.21 o
   5   1  11        0.01      -11.65     14.13 o
   6   1  11       24.43       -0.43     14.08 o
   7   1  11        6.16        6.27     17.79 o
   8   1  11       18.85        6.27     20.53 o
   9   1  11        2.24      -26.62     22.49 o
  10   1  11       46.67       17.30     29.79 o
  11   1  11       36.87       47.40     26.99 o
  12   1  11       33.50       33.74     35.86 o
 -16   2  11      141.07      110.66     69.08 o
 -15   2  11       24.98       90.64     60.62 o
 -14   2  11       17.88       32.81     26.65 o
 -13   2  11       10.98       -1.53     22.57 o
 -12   2  11       18.69       17.63     27.37 o
 -11   2  11       11.62       -4.57     37.96 o
 -10   2  11       74.35       59.51     27.82 o
  -9   2  11       10.90      -35.03     26.20 o
  -8   2  11        2.75       -7.18     32.42 o
  -7   2  11       43.61       43.65      9.33 o
  -6   2  11        1.23       -8.82      7.75 o
  -5   2  11       75.75       62.06      9.67 o
  -4   2  11        1.97      -10.44      9.68 o
  -3   2  11      177.98      193.86     14.59 o
  -2   2  11     2229.84     2217.76     32.05 o
  -1   2  11     2333.20     2360.92     44.47 o
   0   2  11        2.80        6.83     11.44 o
   1   2  11        3.75      -12.18     11.66 o
   2   2  11        5.34      -22.57     11.29 o
   3   2  11       75.60       17.71     12.63 o
   4   2  11        2.06       -2.32     13.01 o
   5   2  11      106.07      114.65     14.14 o
   6   2  11        2.11       38.32     14.34 o
   7   2  11        1.43      -14.07     15.34 o
   8   2  11        3.46       23.25     19.42 o
   9   2  11        2.96      -44.51     22.52 o
  10   2  11        0.03       28.04     39.45 o
  11   2  11       29.57       80.91     27.57 o
  12   2  11       20.21       66.70     36.14 o
 -16   3  11       21.81      134.69     49.07 o
 -15   3  11        5.64      -26.22     43.95 o
 -14   3  11       44.10       -1.14     26.41 o
 -13   3  11       16.07       21.16     21.71 o
 -12   3  11        0.09       19.87     25.79 o
 -11   3  11       13.52       24.29     24.98 o
 -10   3  11       39.52        7.20     23.60 o
  -9   3  11       11.58      -32.29     19.32 o
  -8   3  11        2.32       -9.99     23.11 o
  -7   3  11       11.47       15.04      8.65 o
  -6   3  11        0.14       -2.53      7.62 o
  -5   3  11        8.49       -3.08      9.41 o
  -4   3  11       12.22       27.07      9.64 o
  -3   3  11       44.23       35.87     10.05 o
  -2   3  11      187.02      227.20     14.20 o
  -1   3  11     4082.74     4242.53     58.61 o
   0   3  11        3.77       26.50     11.76 o
   1   3  11        4.22      -10.25     10.61 o
   2   3  11        7.68       -9.40     10.85 o
   3   3  11       25.43       -6.13     12.38 o
   4   3  11       52.52        6.56     14.48 o
   5   3  11      304.18      277.30     16.64 o
   6   3  11        0.01       -8.90     14.41 o
   7   3  11        5.57        3.13     15.25 o
   8   3  11        9.06       17.54     19.66 o
   9   3  11      103.16       70.56     23.44 o
  10   3  11        8.35       38.06     29.11 o
  11   3  11       85.12       32.40     27.67 o
  12   3  11       17.25       77.22     41.98 o
 -16   4  11        2.68       86.09     56.71 o
 -15   4  11        0.09      -29.91     50.75 o
 -14   4  11      171.68      149.62     26.93 o
 -13   4  11        2.11       15.86     22.26 o
 -12   4  11      101.79      147.65     27.22 o
 -11   4  11       25.76       41.70     21.98 o
 -10   4  11      125.95      104.03     22.49 o
  -9   4  11        0.63      -22.84     21.75 o
  -8   4  11        0.33      -27.13     18.85 o
  -7   4  11        8.54       -0.31      9.57 o
[truncated: 120,006 more chars]
